# Supplementary material for: Lacrimal Gland Epithelial Cells Shape Immune Responses through the Modulation of Inflammasomes and Lipid Metabolism
Source: Int J Mol Sci. 2023 Feb 21;24(5):4309. doi: 10.3390/ijms24054309 (PMC10001612; doi:10.3390/ijms24054309)
Supplement: Supplementary file 1 [file ijms-24-04309-s001.zip]

Archive with 7 entries (5 files):
- ijms-2156699-supplementary/ijms-2156699 figure/
- ijms-2156699-supplementary/ijms-2156699 figure/ijms-2156699-figure.pdf
- ijms-2156699-supplementary/ijms-2156699 table/
- ijms-2156699-supplementary/ijms-2156699 table/Table S1 -IL1 production GO - Acute injury.xlsx
- ijms-2156699-supplementary/ijms-2156699 table/Table S2 -IL1 production GO - Chronic inflammation.xlsx
- ijms-2156699-supplementary/ijms-2156699 table/Table S3 - description of the selected 66 genes upregulated on Day3.xlsx
- ijms-2156699-supplementary/ijms-2156699 table/Table S4 - lipid metabolism during chronic inflammation.xlsx
