# Supplementary material for: Lacrimal Gland Epithelial Cells Shape Immune Responses through the Modulation of Inflammasomes and Lipid Metabolism
Source: Int J Mol Sci. 2023 Feb 21;24(5):4309. doi: 10.3390/ijms24054309 (PMC10001612; doi:10.3390/ijms24054309)
Supplement: Supplementary file 1 [file ijms-24-04309-s001.zip › ijms-2156699-supplementary/ijms-2156699 table/Table S1 -IL1 production GO - Acute injury.xlsx]

## Sheet: Acute injury
		"Interleukin-1 production"	Day 1 vs Uninjured		Day 2 vs Uninjured		Day 3 vs Uninjured		Day 4 vs Uninjured		Day 5 vs Uninjured		Day 7 vs Uninjured		Day 14 vs Uninjured		Day 14 Saline-injected vs Uninjured
log2FC > +log2(1.5)		Gene list for GO:0032612	log2FoldChange	padj	log2FoldChange	padj	log2FoldChange	padj	log2FoldChange	padj	log2FoldChange	padj	log2FoldChange	padj	log2FoldChange	padj	log2FoldChange	padj
log2FC < -log2(1.5)		1810058I24Rik	0.684775	0.0109133	0.200853	0.736269	-0.174764	0.971878	-0.00779731	0.988737	-0.0308589	0.986154	0.0534893	0.969131	-0.16057	0.962221	0.0360007	0.973756
p-adj <0.05		Acp5	0.725699	0.00162992	0.593462	0.0248076	0.19594	0.971878	0.24681	0.839158	0.109144	0.958215	0.325085	0.807439	0.011502	0.991034	-0.103365	0.973756
		Ager	0.432801	0.864852	1.12933	0.251567	0.0771464	0.971878	0.179155	0.947983	0.298376	0.756121	0.229733	0.96317	0.0594141	0.962221	-0.0150277	0.973756
		Aim2	1.46143	0.0306545	2.48276	9.00262e-07	0.37193	0.903433	0.417184	0.809804	1.28719	0.0158051	0.518451	0.885826	0.267734	0.872706	0.0803164	0.973756
		Anxa1	2.08073	3.95332e-44	1.27821	4.7928e-12	0.293264	0.619379	0.406024	0.217168	0.491932	0.100294	0.832065	0.0580303	0.0495858	0.962221	-0.155734	0.973756
		Apoa1	0	1	0	1	0	1	0	1	0	1	0	1	0	1	0	1
		App	0.102848	0.787803	0.278154	0.107837	0.0101921	0.979066	0.0931097	0.969156	0.200093	0.263183	0.118726	0.96317	-0.0334178	0.962221	0.129821	0.973756
		Aqp4	-1.65777	0.0542594	-0.610105	0.643336	-0.558365	0.460848	-0.649876	0.370606	-0.85012	0.220053	-0.0467841	0.991916	-0.0774683	0.962221	-0.27764	0.813117
		Arg2	-1.22352	3.21498e-07	-0.518793	0.0530963	-0.189712	0.971878	-0.0143341	0.979273	-0.0957181	0.958215	-0.146729	0.96317	-0.341976	0.476067	-0.273215	0.752931
		Arrb2	1.61828	2.67247e-10	2.05984	9.51289e-15	0.639959	0.208601	0.874781	0.0154194	0.837699	0.00869671	0.917365	0.0821455	-0.0034492	0.997523	-0.0299374	0.988418
		Calca	1.35671	0.169794	-0.00552793	0.994181	0.0107692	0.971878	0	1	0	1	0	1	0.0124761	0.962221	0	1
		Casp1	1.42946	0.000201848	1.55849	3.01685e-05	0.21248	0.971878	0.083917	0.969156	0.575953	0.37109	0.437136	0.945702	0.203197	0.962221	-0.187079	0.973756
		Casp4	3.40549	1.33152e-18	2.69594	3.66728e-10	0.542516	0.62629	1.3313	0.00341475	1.59058	0.000581298	1.29476	0.0966753	0.0847465	0.962221	0.0850178	0.973756
		Casp8	1.12956	3.31591e-06	0.93135	0.00101385	0.0268049	0.972033	0.269	0.835302	0.369108	0.366809	0.469219	0.623375	-0.289529	0.795489	-0.091034	0.973756
		Ccl19	0.0856831	0.988744	0.0852732	0.994181	0	1	0.110746	0.969156	0	1	0	1	0	1	0	1
		Ccl20	1.4383	0.139374	0.202825	0.920113	0.144971	0.962935	0	1	0	1	0	1	0	1	0.00954433	0.973756
		Ccl3	3.5252	2.20457e-06	2.27139	0.00371369	0.154414	0.95669	0.636386	0.229271	0.754786	0.18034	0.422323	0.760311	0.0124761	0.962221	0.0914394	0.962283
		Ccr5	3.4007	1.01903e-39	3.42488	1.09323e-40	0.926307	0.0551087	1.49029	2.11782e-05	1.5095	4.71016e-06	1.14818	0.0565265	0.581356	0.265076	0.147182	0.973756
		Ccr7	0.154882	0.988744	0.236995	0.97128	-0.213847	0.971878	0.083946	0.969156	-0.22562	0.958215	0.419295	0.96317	-0.0181401	0.991034	0.00815785	0.990733
		Cd33	2.02904	1.54147e-09	2.37442	7.92785e-14	1.13551	0.00483253	1.21108	0.00150665	1.48719	6.1848e-05	1.00715	0.214155	0.512502	0.408116	0.262483	0.961785
		Cd36	-0.114479	0.918083	0.065908	0.993076	-0.416256	0.493992	-0.0857221	0.969156	0.158172	0.861341	0.344472	0.941535	-0.338043	0.565857	-0.469762	0.251205
		Ceacam1	-0.712618	3.87174e-08	-0.742662	3.34216e-07	-0.426689	0.13502	-0.36449	0.17726	-0.522242	0.000133462	-0.29511	0.608725	0.00243947	0.996502	0.0129167	0.989828
		Chrna7	-0.219899	0.918083	-0.102577	0.994181	-0.0333512	0.971878	-0.0156466	0.969156	-0.0734654	0.958215	0.0571278	0.96317	-0.0175558	0.962221	-0.0150277	0.973756
		Cptp	-0.308962	0.400702	-0.324333	0.379254	-0.137592	0.971878	-0.129302	0.969156	-0.269146	0.548285	-0.213978	0.96317	-0.151213	0.962221	-0.145917	0.973756
		Cx3cl1	1.13134	4.21025e-11	0.508991	0.0315641	0.275472	0.76109	0.0511381	0.969156	0.324212	0.31517	0.380791	0.713473	0.110426	0.962221	0.205083	0.900168
		Cx3cr1	0.840321	0.0178383	2.26564	1.04113e-19	0.795974	0.120424	1.00096	0.003039	1.33459	1.19298e-05	0.854493	0.166289	0.597442	0.234253	0.509662	0.353099
		Egr1	1.93364	0.0106835	1.14041	0.0657567	-0.120063	0.971878	0.00617794	0.995391	0.12426	0.986154	0.40855	0.96317	-0.102642	0.962221	-0.1029	0.973756
		Errfi1	-0.203284	0.565109	0.159144	0.732912	-0.297501	0.789645	-0.36471	0.323958	-0.687497	0.00267713	-0.124655	0.96317	-1.01361	1.56349e-06	-0.693913	0.0116055
		F2r	0.813654	0.0564802	1.20875	0.00113408	0.304427	0.961946	0.524379	0.462515	1.04351	0.0133011	1.05741	0.132397	0.0731459	0.962221	0.23024	0.973756
		F2rl1	1.22367	0.00521177	0.775404	0.189801	0.266233	0.971878	0.154867	0.969156	0.308775	0.857682	0.883213	0.35154	-0.24582	0.945546	-0.0649723	0.973756
		Ffar1	-0.0127256	0.988744	0	1	0.0328294	0.971878	0.0397185	0.969156	0	1	0.0487922	0.96317	0	1	0	1
		Ffar4	0.0748285	0.988744	-0.182721	0.920113	-0.0333512	0.971878	0.0130488	0.972482	0.0620523	0.986154	0.0431432	0.96702	-0.00260695	0.991034	-0.00291892	0.989828
		Foxp1	0.209681	0.543096	0.445749	0.0522945	0.212693	0.92905	0.242845	0.72098	0.323882	0.242013	0.210935	0.96317	0.129697	0.962221	0.153875	0.973756
		Fzd5	-0.665408	0.000952807	-0.498749	0.035072	-0.0407698	0.971878	-0.27656	0.578965	-0.115706	0.885367	-0.268844	0.831522	0.218182	0.707123	0.0610145	0.973756
		Gas6	0.370836	0.0452954	0.877791	1.21917e-05	0.166026	0.971878	0.364827	0.222095	0.546312	0.001887	0.668866	0.0465763	0.175538	0.84329	0.267725	0.546007
		Gbp5	2.78472	1.16221e-12	2.02532	1.33041e-05	-0.264774	0.971878	0.408402	0.830321	0.566941	0.487212	1.08904	0.181424	0.331024	0.784293	0.14061	0.973756
		Ghrl	-0.11118	0.988744	-0.0258052	0.994181	-0.0333512	0.971878	-0.0134554	0.969156	0.170346	0.898334	-0.0461964	0.96317	0.0160975	0.962221	-0.0150277	0.973756
		Ghsr	0	1	0	1	0	1	0	1	0	1	0	1	0	1	0	1
		Git1	0.110963	0.860779	-0.0268355	0.994181	0.0675497	0.971878	0.0346956	0.969156	-0.00308514	0.991353	-0.179987	0.96317	0.0287209	0.962968	0.135659	0.973756
		Gsdma3	0	1	0	1	0	1	0	1	0	1	0	1	0	1	0	1
		Gsdmd	2.19543	3.76768e-15	2.32955	5.45655e-15	0.83212	0.0843573	0.843952	0.0652762	1.31895	9.41146e-05	1.37081	0.00960479	0.0383801	0.975413	0.149838	0.973756
		Gstp1	0.113421	0.918083	-0.122839	0.920113	-0.157556	0.971878	-0.277745	0.759128	-0.273318	0.553443	-0.054696	0.966697	-0.164625	0.962221	-0.0900792	0.973756
		Gstp2	0.266053	0.941757	0.850182	0.452008	0.116661	0.971878	0.355545	0.695928	0.475873	0.526689	0.306433	0.960613	0.0659562	0.962221	0.0398759	0.973756
		Havcr2	2.46297	0.000239842	3.29176	1.21807e-08	0.516555	0.582024	0.800779	0.209609	1.50181	0.00586473	1.82439	0.00757963	0.166558	0.962221	0.167524	0.973756
		Hdac2	-0.270631	0.315511	-0.22443	0.475349	-0.0115494	0.980208	-0.00377032	0.994172	-0.310399	0.249756	-0.141996	0.96317	-0.236657	0.687924	-0.194577	0.899827
		Hdac3	0.334287	0.115789	0.233161	0.384497	0.210033	0.925332	0.0944993	0.969156	0.141233	0.754578	0.219732	0.91006	0.303098	0.4252	0.222423	0.759908
		Hk1	0.672461	0.000599024	0.502201	0.0209733	0.445399	0.318196	0.128004	0.969156	0.320274	0.229568	0.426681	0.438502	0.483391	0.0855518	0.522385	0.0744212
		Hmgb1	0.122696	0.89088	0.103893	0.900962	-0.206867	0.962935	-0.16627	0.939985	-0.142812	0.811503	0.275687	0.883191	-0.131908	0.962221	-0.211997	0.918858
		Hspb1	1.67067	1.79841e-05	0.321027	0.786081	-0.0368533	0.971878	0.172144	0.969156	0.227079	0.911736	0.655799	0.584086	-0.056216	0.962221	-0.155121	0.973756
		Ifi204	2.76024	2.03378e-32	2.26594	1.68736e-16	0.109551	0.971878	1.17546	0.000165636	1.18157	6.58799e-05	0.907158	0.189747	-0.33046	0.766685	-0.0867153	0.973756
		Ifi205	0.866152	0.00248977	0.837137	0.0200716	-0.131193	0.971878	1.02585	0.000950862	0.755672	0.0495862	0.656319	0.395033	-0.322993	0.816158	-0.611927	0.233045
		Ifnar1	0.68281	0.000101626	0.671408	0.000732943	0.0119726	0.981059	0.35022	0.311848	0.349562	0.186427	0.278666	0.867344	0.0574336	0.962221	-0.0483342	0.973756
		Ifng	0.092523	0.988744	0.0778428	0.994181	0.0107692	0.971878	0	1	0	1	0.0902688	0.96317	0	1	0	1
		Igf1	-0.27048	0.637758	1.15443	0.000172638	0.0638234	0.971878	0.719465	0.0330213	1.48401	8.82726e-09	0.71665	0.642036	-0.175132	0.962221	-0.233242	0.955239
		Ighd	0.685214	0.590955	1.73026	0.0384957	0.25095	0.789645	0.395993	0.515583	0.843655	0.13181	0.778926	0.378858	0.15186	0.775605	0.146066	0.822045
		Il16	1.14682	0.0134464	2.08132	6.61512e-08	0.791821	0.197992	1.19438	0.00380838	1.35188	0.000831198	1.03886	0.166791	0.235159	0.962221	-0.0169136	0.989828
		Il17a	-0.0127256	0.988744	0.15483	0.954505	0.0107692	0.971878	0.013645	0.969156	0	1	0	1	0.0124761	0.962221	0	1
		Il1b	4.86467	5.79566e-43	4.0631	1.17564e-28	0.690523	0.388308	0.658915	0.40839	1.25438	0.0168739	1.45125	0.0518244	0.101001	0.962221	0.117651	0.973756
		Il1r2	1.68923	1.92016e-09	0.831589	0.0116751	-0.268501	0.971878	0.223766	0.969156	-0.226774	0.865245	0.485852	0.719223	0.0636358	0.962221	0.152707	0.973756
		Il6	4.26357	6.49016e-10	2.23131	0.00455871	0.100235	0.971878	0	1	0.00858462	0.986154	0	1	0	1	0	1
		Isl1	0	1	0	1	0	1	0	1	0	1	0	1	0.0124761	0.962221	0	1
		Jak2	0.952805	9.31992e-06	0.870033	0.000270188	-0.143414	0.971878	-0.0362422	0.969156	0.218382	0.679839	0.423959	0.701253	0.0920135	0.962221	-0.0119906	0.989828
		Lgals9	2.44302	6.49442e-27	2.33741	3.96836e-26	0.266164	0.971878	0.944254	0.0023456	1.302	1.06326e-07	1.2705	0.00409641	-0.0146171	0.991034	0.345454	0.70178
		Lilra5	-0.345096	0.918083	0.289222	0.920113	0.417828	0.831484	0.25825	0.969156	0.584444	0.515832	0.495752	0.912669	0.296845	0.803209	0.0879129	0.973756
		Lilrb4a	3.96992	6.1622e-36	3.73447	4.79573e-32	1.21037	0.00594306	1.58231	5.93293e-05	1.7861	1.41125e-05	1.49825	0.0188661	0.53585	0.389574	0.33272	0.821816
		Lpl	-1.13287	5.88553e-11	-0.229807	0.404503	-0.241082	0.913134	0.346843	0.138989	0.382315	0.0145979	0.656055	0.212814	0.101096	0.962221	-0.0567339	0.973756
		Malt1	0.29523	0.375153	0.431312	0.11169	0.270543	0.861219	0.115368	0.969156	0.413392	0.142579	0.211896	0.96317	0.636073	0.0215032	0.447753	0.237735
		Mefv	4.73815	1.05535e-15	4.48547	3.45526e-15	0.193254	0.971878	0.943753	0.0739531	1.11242	0.0575618	1.37574	0.0724984	-0.0325718	0.962221	-0.0225665	0.973756
		Mndal	1.11513	8.07876e-05	1.76859	7.43493e-11	0.280026	0.945204	1.15656	5.62398e-05	1.28528	5.89964e-07	0.65475	0.606629	0.0990781	0.962221	0.0837557	0.973756
		Mr1	-0.333173	0.510066	0.0587851	0.994181	-0.246798	0.971878	-0.168794	0.969156	-0.174531	0.890265	-0.0381876	0.988993	0.191954	0.955542	0.143956	0.973756
		Myd88	1.70549	4.15244e-23	0.913622	0.000223932	0.345659	0.642744	0.49744	0.178063	0.354398	0.254996	0.530032	0.281994	0.164247	0.962221	0.0380106	0.973756
		Naip5	1.97702	0.00250502	2.78022	1.03169e-07	0.863984	0.158395	1.1122	0.0367936	1.01057	0.104763	0.752608	0.596079	-0.00650367	0.992833	0.0251168	0.985585
		Nlrc3	0.574756	0.791176	1.94012	0.00739413	0.194917	0.971878	0.172345	0.969156	0.581225	0.506009	0.922595	0.385521	0.180922	0.935423	0.0351487	0.973756
		Nlrc4	0.190362	0.988744	0.681863	0.578764	-0.047531	0.971878	0.146553	0.969156	0.177418	0.962919	-0.291465	0.96317	-0.0574771	0.962221	-0.0228027	0.989828
		Nlrp10	0.180488	0.988744	0.751427	0.561875	0.109369	0.971878	-0.00109522	0.998208	0.256309	0.87022	0.723798	0.538347	0.0178722	0.969404	-0.0236972	0.973756
		Nlrp12	0.680609	0.595044	0.3604	0.813656	0.0107692	0.971878	0	1	0	1	0	1	0	1	0	1
		Nlrp1a	0	1	0	1	0	1	0	1	0	1	0	1	0	1	0	1
		Nlrp1b	0.484794	0.856423	0.836441	0.491979	0.0182479	0.972204	0.165859	0.969156	0.3236	0.801529	-0.137174	0.96317	0.0278573	0.962221	-0.0376003	0.973756
		Nlrp3	2.96753	2.08962e-08	2.19386	0.000258355	-0.10283	0.971878	0.405574	0.814714	0.531385	0.591938	0.773689	0.576284	0.17547	0.962221	-0.0907519	0.973756
		Nlrp6	-0.643215	0.712401	-0.584676	0.663286	-0.0407511	0.971878	-0.236506	0.765404	-0.315647	0.687418	-0.103908	0.96317	-0.117058	0.946642	-0.110104	0.901775
		Nod1	0.00752331	0.988744	0.482108	0.129478	0.0432992	0.971878	0.0712844	0.969156	0.356822	0.297032	0.207464	0.96317	0.153717	0.962221	0.432401	0.349454
		Nod2	1.75048	0.00169262	1.54813	0.00715395	0.367579	0.918012	0.689687	0.362517	0.66659	0.37242	0.640839	0.744369	0.0126989	0.991034	0.187685	0.973756
		Nr1h4	0.126547	0.988744	-0.21973	0.920113	0.0254602	0.971878	0.0542346	0.969156	0.330703	0.748381	0.436917	0.852908	-0.00313433	0.992213	0.0738193	0.973756
		P2rx7	1.27339	7.79439e-13	0.964019	8.46243e-06	0.845985	0.000791645	0.438995	0.26885	0.49825	0.0392593	0.240689	0.953137	0.448529	0.262323	0.543496	0.101595
		Panx1	1.41511	0.061649	1.60748	0.023179	0.244244	0.971878	0.617132	0.469588	1.61301	0.00128081	1.01597	0.304465	0.166773	0.962221	0.131066	0.973756
		Panx2	0.265831	0.972125	0.414819	0.880715	-0.178313	0.971878	0.00705352	0.992892	0.202299	0.958215	0.283177	0.96317	0.0774681	0.962221	0.212493	0.918979
		Panx3	0	1	0	1	0	1	0	1	0	1	0.135125	0.96317	0	1	0	1
		Pml	1.52001	1.21433e-14	1.29911	2.00473e-08	0.654755	0.22252	0.823896	0.00222929	0.970532	5.84803e-05	0.581352	0.278807	0.519333	0.123098	0.57235	0.0738928
		Ptger4	2.20391	0.000312319	2.06015	0.000709128	0.240544	0.971878	1.04953	0.0582671	0.94357	0.145284	1.11978	0.213651	-0.0043453	0.995668	0.0972896	0.973756
		Pycard	-0.412093	0.0815422	0.0445286	0.994181	0.0987928	0.971878	0.0381126	0.969156	-0.367678	0.155953	0.135616	0.96317	0.4583	0.212335	0.443721	0.196591
		Ripk2	0.235049	0.721155	-0.0364977	0.994181	0.157148	0.971878	-0.029547	0.969156	-0.0241234	0.986154	0.0548661	0.972658	0.190406	0.962221	0.26861	0.871292
		S100a13	0.939511	0.0634625	1.24124	0.00560655	0.291828	0.971878	0.487209	0.603554	0.779379	0.115122	0.571229	0.749731	0.0623819	0.962221	-0.142992	0.973756
		S1pr3	1.86718	8.86983e-06	1.84302	2.20936e-05	0.47492	0.75629	0.388117	0.84131	0.67549	0.281198	1.21482	0.0880346	0.0481697	0.963663	-0.0217828	0.989828
		Serpinb1a	1.03567	0.0397506	1.85382	9.27595e-06	0.0566846	0.971878	1.05143	0.0183886	1.33172	0.00146305	1.00753	0.166289	0.125735	0.962221	0.001231	0.998918
		Serpinb1b	0.0901014	0.988744	0	1	0	1	0	1	0	1	0.0487922	0.96317	0.0124761	0.962221	0.00954433	0.973756
		Serpinb1c	0	1	0.0761639	0.994181	0	1	0.0407693	0.969156	0.00858462	0.986154	0.0902688	0.96317	0	1	0	1
		Sirpa	1.59623	1.12088e-18	2.19462	6.77175e-34	0.878358	0.00268663	1.07009	3.17487e-07	1.07242	2.5345e-07	1.08556	0.00615578	0.496209	0.0881431	0.396075	0.337383
		Slamf9	0.285178	0.861194	1.22991	0.00325931	0.249843	0.971878	0.534888	0.521713	0.594295	0.31269	0.745445	0.432612	0.0243948	0.991034	0.153324	0.973756
		Smad3	-0.109806	0.907096	0.16704	0.744947	-0.222394	0.934553	-0.0698426	0.969156	-0.149607	0.834002	-0.0571353	0.96317	0.0809935	0.962221	0.19477	0.932907
		Spag11a	0	1	0	1	0	1	0	1	0	1	0	1	0	1	0	1
		Sphk1	1.47775	0.0121455	1.1974	0.0765068	0.00767747	0.992887	0.351538	0.896321	0.535752	0.557977	0.26014	0.96317	-0.098221	0.962221	-0.116191	0.973756
		Stat3	1.02975	2.8829e-17	0.302231	0.103264	-0.208484	0.78818	0.0565655	0.969156	0.0136413	0.986154	0.0466461	0.96317	-0.00933323	0.991034	0.0307092	0.973756
		Sucnr1	0.155212	0.988744	-0.00236113	0.997343	0.0708888	0.971878	-0.0134554	0.969156	-0.0734654	0.958215	0.0601104	0.96317	0.0151257	0.962221	-0.0150277	0.973756
		Tlr2	3.01406	2.58255e-23	2.7504	3.41422e-19	0.547393	0.574986	1.44626	8.01216e-05	1.34009	0.00175736	1.5025	0.010942	0.308213	0.841371	0.174724	0.973756
		Tlr4	1.18774	1.47825e-08	0.894527	0.000148742	0.113591	0.971878	0.135341	0.969156	0.181745	0.781938	-0.0447137	0.985389	0.142529	0.962221	-0.0915864	0.973756
		Tlr6	2.10044	2.07295e-06	1.99412	2.57574e-05	-0.0682666	0.971878	0.371723	0.874278	0.539453	0.532737	0.45421	0.950763	0.229291	0.955542	0.201331	0.973756
		Tlr8	2.49985	9.42194e-08	3.09093	3.24245e-12	0.595471	0.536661	1.22128	0.0123222	1.93351	1.25521e-05	1.13148	0.200442	0.132748	0.962221	0.0806905	0.973756
		Tmed10	-0.725765	3.36811e-11	-0.539087	0.000157725	-0.191887	0.724262	-0.309728	0.119685	-0.443601	8.19163e-05	-0.426119	0.144012	-0.203618	0.362669	-0.174495	0.667659
		Tmem106a	2.37542	9.33398e-19	2.51875	1.56461e-19	0.56286	0.455904	1.19568	0.00150442	1.21822	0.000372445	0.965089	0.167977	0.262595	0.908957	0.0815855	0.973756
		Tnf	3.52138	6.6479e-17	1.72371	0.00300463	-0.103237	0.971878	0.55625	0.575201	0.598441	0.491935	0.686196	0.690582	0.287514	0.823741	0.261638	0.906964
		Tnfaip3	1.58986	6.90496e-08	0.979333	0.00520473	-0.00471061	0.994788	0.140062	0.969156	0.472147	0.403726	0.732499	0.468579	0.0155764	0.991034	-0.112464	0.973756
		Tnfaip8	0.944673	0.00142829	1.36838	6.41308e-07	0.326755	0.878032	0.512339	0.314919	0.40934	0.45478	0.556553	0.657245	0.0655752	0.962221	-0.156561	0.973756
		Trem2	1.69086	0.027305	3.85728	1.13721e-15	1.09433	0.0290167	1.26176	0.0112762	2.00578	3.28692e-05	1.01278	0.295254	0.303817	0.71273	0.218122	0.924774
		Tyrobp	2.25769	3.26474e-16	2.89457	7.49638e-33	0.876202	0.0311533	1.23671	0.000350521	1.24776	0.000174314	1.3527	0.00380227	-0.0229149	0.991034	-0.13075	0.973756
		Usp50	0.00438195	0.996993	-0.13767	0.994181	-0.145596	0.971878	-0.139866	0.969156	-0.137544	0.981539	0.0099995	0.99901	-0.014351	0.991034	-0.0607775	0.973756
		Wnt5a	-0.867753	0.392944	-0.882519	0.350444	-0.454281	0.765015	-0.0886677	0.969156	0.530213	0.523399	0.147862	0.96317	-0.0805438	0.962221	-0.137787	0.973756
		Zc3h12a	1.45362	1.47001e-09	0.79057	0.0134421	0.636547	0.295189	0.351899	0.659172	0.102015	0.974347	0.318616	0.952736	0.139834	0.962221	0.188708	0.973756
