# Supplementary material for: Lacrimal Gland Epithelial Cells Shape Immune Responses through the Modulation of Inflammasomes and Lipid Metabolism
Source: Int J Mol Sci. 2023 Feb 21;24(5):4309. doi: 10.3390/ijms24054309 (PMC10001612; doi:10.3390/ijms24054309)
Supplement: Supplementary file 1 [file ijms-24-04309-s001.zip › ijms-2156699-supplementary/ijms-2156699 table/Table S2 -IL1 production GO - Chronic inflammation.xlsx]

## Sheet: NOD.H2b vs BALBc
			NOD.H2b vs BALBc
log2FC > +log2(1.5)		Interleukin-1 production	All age groups		2 months old		4 months old		6 months old
log2FC < -log2(1.5)		Gene list for GO:0032612	log2FoldChange	padj	log2FoldChange	padj	log2FoldChange	padj	log2FoldChange	padj
p-adj <0.05		1810058I24Rik	0.115905	0.170348	0.19152	0.304463	0.0689995	0.902591	0.0761108	0.860568
		Acp5	0.973298	2.81e-11	0.509875	0.000150041	0.891647	9.37e-08	1.42552	1.33e-17
		Ager	0.948048	0.0382337	0.373719	0.765913	0.81995	0.415368	1.04272	0.15653
		Aim2	3.64268	2.34e-22	2.57725	6.88e-15	3.20668	7.01e-27	4.57073	3.81e-72
		Anxa1	0.336151	0.00136733	0.167949	0.208685	0.100031	0.667967	0.686281	2.5e-07
		Apoa1	0.116635	0.979618	-0.0977495	0.913157	0.132613	0.91963	0.387931	0.877598
		App	0.603137	2.61e-13	0.68792	1.05e-26	0.438122	8.99e-05	0.664042	2.22e-08
		Aqp4	0.592719	0.0821607	1.13595	0.0111094	0.162255	0.91963	0.175332	0.896678
		Arg2	-1.01039	0.000139405	-0.408179	0.00152902	-1.36064	1.09e-15	-1.78706	1.6e-19
		Arrb2	1.88404	2.22e-22	1.28785	5.3e-17	1.83494	5.22e-14	2.3518	4.87e-58
		Calca	0.571877	0.84094	0	1	0	1	1.18145	0.483858
		Casp1	2.21185	3.66e-15	1.47733	1.73e-06	1.97822	4.69e-17	2.7267	1.1e-23
		Casp4	2.75223	8.98e-21	2.03307	3.19e-10	2.62808	7.16e-19	3.05466	1.71e-35
		Casp8	0.994688	3.24e-12	0.491924	0.000462092	1.17498	1.54e-18	1.18288	9.7e-15
		Ccl19	4.91343	1.73e-12	1.22016	0.0192796	3.23066	0.000141193	4.53223	1.06e-05
		Ccl20	5.40543	7.92e-29	3.26048	2.41e-12	4.55057	8.6e-18	5.50481	1.41e-22
		Ccl3	3.4246	8.22e-17	1.69248	0.0012249	3.19598	7.65e-06	2.94134	1.15e-05
		Ccr5	3.2333	1.14e-47	3.40067	5.5e-53	2.75084	3.77e-31	3.55979	9.26e-65
		Ccr7	4.62333	1.47e-21	3.87609	2.26e-28	3.81848	3.59e-11	5.41574	7.37e-90
		Cd33	0.908053	1.49e-09	0.864498	1.95e-06	0.620804	0.00800871	1.15671	6.16e-09
		Cd36	0.0235253	0.979618	0.530054	0.02129	-0.293572	0.374413	-0.262497	0.453654
		Ceacam1	-1.19565	3.18e-28	-0.973579	4.79e-39	-1.13935	1.29e-21	-1.52168	1.13e-27
		Chrna7	-0.550035	0.53898	-0.202999	0.913157	-0.427211	0.902591	-0.17293	0.926818
		Cptp	-0.0308685	0.979618	0.105254	0.617552	0.0417839	0.91963	-0.27677	0.0625636
		Cx3cl1	-0.39002	3.18e-05	-0.300341	0.0630609	-0.488658	0.00102811	-0.358935	0.0102706
		Cx3cr1	2.09165	3e-28	1.98181	8.59e-38	1.86858	1.83e-18	2.38956	2.17e-18
		Egr1	-1.03499	0.174274	0.622254	0.0455197	1.42026	4.24e-08	-2.05132	0.00163726
		Errfi1	-0.271709	0.0200441	-0.220758	0.0182143	-0.364752	0.0146717	-0.242059	0.334808
		F2r	1.25001	2.87e-14	0.723648	0.00356569	1.23557	3.15e-09	1.62628	2.22e-15
		F2rl1	1.2789	1.28e-24	0.987094	2.48e-06	1.13384	7.13e-06	1.64232	2.59e-12
		Ffar1	6.41611	1.86e-12	0.596037	0.262789	6.45472	7.68e-23	7.87432	1.42e-22
		Ffar4	4.04657	3.71e-10	1.17731	0.0243984	2.08912	0.0272118	4.63106	2.91e-07
		Foxp1	0.28419	0.00884224	0.0787152	0.51447	0.445764	9.75e-07	0.301733	0.0388856
		Fzd5	-0.352237	0.000959695	-0.115402	0.272714	-0.477549	7.82e-05	-0.507987	7.34e-05
		Gas6	0.0186992	0.979618	0.173714	0.20271	-0.225352	0.15128	0.0997125	0.654542
		Gbp5	3.6435	3.32e-27	2.70534	9.97e-22	3.31386	4.11e-34	4.48896	3.31e-77
		Ghrl	-0.0501263	0.979618	-0.156839	0.932786	0.641326	0.778584	-0.435949	0.888322
		Ghsr	0	1	0	1	0	1	0	1
		Git1	-0.12789	0.138541	-0.0344583	0.932786	-0.22128	0.113226	-0.127562	0.483858
		Gsdma3	-0.0330368	0.979618	0	1	-0.00997007	0.993378	0	1
		Gsdmd	2.20402	1.78e-17	1.59254	3.81e-10	2.03056	1.63e-20	2.67589	8.32e-40
		Gstp1	-0.521249	4.5e-08	-0.409667	0.00482993	-0.540759	0.00131659	-0.619712	2.59e-05
		Gstp2	0.519101	0.597526	-0.124136	0.932786	0.779568	0.690178	0.704462	0.700746
		Havcr2	2.93627	7.06e-26	2.28248	8.92e-12	2.59611	1.08e-17	3.38695	3.65e-30
		Hdac2	-0.0686773	0.294903	-0.0489915	0.861088	-0.0210933	0.924019	-0.131753	0.4515
		Hdac3	-0.366668	2.92e-09	-0.331938	0.000461443	-0.336439	0.00682027	-0.43333	0.000309689
		Hk1	0.806805	6.96e-11	1.07177	9.77e-31	0.580049	7.45e-05	0.798218	8.62e-08
		Hmgb1	0.282503	0.000116136	0.111416	0.503599	0.30962	0.0275738	0.407907	0.000232358
		Hspb1	-0.0304724	0.979618	0.287739	0.515625	-0.0261948	0.976203	-0.329232	0.6288
		Ifi204	2.04257	5.02e-27	1.74493	3.74e-15	1.98826	2.85e-12	2.2104	4.95e-26
		Ifi205	0.880175	4.78e-09	0.466187	0.0164817	1.11674	5.4e-08	1.02307	9.02e-08
		Ifnar1	0.834141	2.37e-26	0.556477	2.8e-12	0.851413	2.18e-12	1.06234	4.12e-23
		Ifng	4.38503	6.55e-08	0.371681	0.498392	2.81072	0.00317751	4.29816	8.16e-06
		Igf1	0.0279471	0.979618	0.517014	1.25e-05	-0.0708894	0.91963	-0.404422	0.0133218
		Ighd	7.39984	2.86e-30	1.64435	0.00164737	7.62967	1.31e-44	8.34594	4.37e-45
		Il16	3.15171	3.71e-14	1.84197	1.72e-12	2.84873	6.06e-12	3.98924	3e-96
		Il17a	0	1	0	1	0	1	0	1
		Il1b	1.77065	0.000268195	1.5883	0.000378997	1.70318	0.000476423	1.76458	2.71e-05
		Il1r2	-1.2056	2.37e-22	-0.978534	5.35e-06	-1.38324	3.55e-12	-1.15005	5.29e-08
		Il6	3.48536	2.35e-05	0.315803	0.571981	2.31221	0.0289935	2.15039	0.101427
		Isl1	0	1	0	1	0	1	0	1
		Jak2	1.14015	8.39e-12	0.727505	1.74e-08	1.10201	3.78e-11	1.44904	1.44e-20
		Lgals9	1.99904	4.21e-39	1.71291	5.14e-22	1.91339	3.7e-22	2.25301	6.75e-29
		Lilra5	0.159452	0.846304	0.894011	0.0516568	-0.49126	0.633586	0.138224	0.906794
		Lilrb4a	1.66476	1.23e-16	1.50504	5.94e-11	1.53896	7.53e-15	1.84397	2.86e-19
		Lpl	0.370336	0.0503258	0.967702	1.38e-16	-0.0660448	0.91963	0.209079	0.406183
		Malt1	0.729524	4.19e-05	0.245248	0.0204616	0.777414	7.83e-05	1.00246	1.35e-12
		Mefv	2.26246	1.71e-13	1.20556	0.0137215	2.05667	8.39e-07	2.80765	5.28e-16
		Mndal	2.7157	2.21e-26	1.86953	2.25e-24	2.49274	1.66e-24	3.33908	1.37e-73
		Mr1	-0.604325	0.00341473	-0.484752	0.0967642	-0.67315	0.00884059	-0.583609	0.0562102
		Myd88	0.361838	3.94e-06	0.51258	8.89e-06	0.315309	0.0524017	0.251704	0.129815
		Naip5	2.98665	1.25e-27	2.2372	9.49e-11	2.65709	8.92e-13	3.47832	9.76e-30
		Nlrc3	3.74604	2.49e-18	2.74936	3.66e-15	3.41606	8.33e-29	4.61208	1.53e-60
		Nlrc4	2.62106	1.71e-24	1.79845	4.47e-07	2.49737	1.5e-10	2.95035	1.97e-16
		Nlrp10	2.99158	3.13e-13	1.3679	0.0129859	2.24003	0.00050631	3.4561	4.29e-08
		Nlrp12	0	1	0	1	0	1	0	1
		Nlrp1a	6.62878	6.4e-21	1.89558	0.000195434	5.2881	1.17e-11	5.9332	1.03e-10
		Nlrp1b	0.541101	0.54821	0.0839231	0.932786	0.307236	0.91963	0.694161	0.604018
		Nlrp3	2.23586	1.52e-18	1.41139	0.00137187	1.94154	1.51e-05	2.82715	3.21e-08
		Nlrp6	0.0641881	0.979618	0.0365988	0.932786	0	1	0	1
		Nod1	0.676088	4.48e-08	0.383732	0.0265425	0.505118	0.003661	1.12998	1.25e-11
		Nod2	1.24065	3.1e-23	1.08046	4.11e-08	1.11501	1.98e-08	1.4531	6.08e-13
		Nr1h4	-1.49965	0.00106107	-0.754854	0.27894	-1.83995	0.0819094	-0.689978	0.641164
		P2rx7	-0.141052	0.152952	0.114059	0.499295	-0.256673	0.0606642	-0.26479	0.0207775
		Panx1	1.22741	9.84e-05	0.663817	0.0916694	1.07887	1.38e-05	1.57821	1e-15
		Panx2	-0.154156	0.781675	0.142295	0.930389	-0.0845988	0.91963	-0.489086	0.263736
		Panx3	0	1	0	1	0	1	0	1
		Pml	1.71736	1.53e-14	0.825683	1.32e-09	1.76438	2.05e-38	2.22445	1.57e-36
		Ptger4	3.1252	9.85e-19	2.36597	1.03e-09	2.95205	2.93e-17	3.38059	9.46e-31
		Pycard	0.749939	8.41e-11	1.15254	3.19e-41	0.481136	0.000203144	0.648335	2.31e-05
		Ripk2	0.923843	1.91e-11	0.58993	0.00558758	0.779686	0.000107879	1.28124	4.5e-13
		S100a13	1.51647	1.71e-13	1.64215	1.48e-06	1.13305	0.00293554	1.49536	4.48e-05
		S1pr3	1.44658	1.34e-30	0.98736	1.9e-05	1.50809	9.2e-11	1.77817	3.03e-14
		Serpinb1a	3.36324	1.16e-11	1.668	8.43e-05	3.30145	1.22e-29	3.99877	1.45e-48
		Serpinb1b	0.526198	0.849999	0	1	0.132613	0.91963	0.701947	0.714659
		Serpinb1c	0.258638	0.979618	0.0813815	0.930389	0.132613	0.91963	0	1
		Sirpa	1.30965	1.34e-08	1.23319	1.47e-16	1.14281	9.19e-11	1.51297	5.4e-24
		Slamf9	2.09805	8.41e-32	1.95219	1.52e-13	1.88923	4.77e-13	2.25797	1.49e-11
		Smad3	0.0535279	0.699047	0.0350727	0.932786	-0.0490858	0.91963	0.182707	0.351047
		Spag11a	0	1	0	1	0	1	0	1
		Sphk1	0.39071	0.0354142	0.324967	0.600158	0.0250024	0.981734	0.819628	0.0482166
		Stat3	0.437009	1.18e-13	0.432057	7.09e-12	0.329788	0.00942557	0.552585	7.5e-08
		Sucnr1	4.54549	1.61e-08	0.669773	0.20555	3.42862	4.13e-05	3.91033	0.000398906
		Tlr2	2.12514	8.48e-44	1.9548	1.62e-18	2.06232	1.87e-16	2.1916	5.78e-29
		Tlr4	0.367671	5.91e-05	0.591453	2.57e-05	0.218319	0.280397	0.297337	0.0415704
		Tlr6	1.66566	9.96e-15	1.24036	0.000176076	1.79654	2.29e-10	1.70792	1.19e-11
		Tlr8	2.14848	8.49e-16	2.54461	1.81e-21	1.66224	9.91e-06	2.20219	2.21e-17
		Tmed10	-0.283912	3.7e-05	-0.101412	0.153324	-0.303243	0.000948782	-0.467464	1.14e-05
		Tmem106a	0.592784	2.44e-08	0.427441	0.0195092	0.622622	0.00225254	0.687853	2.88e-05
		Tnf	3.7491	7.56e-26	3.57619	5.61e-22	3.18003	3.51e-15	4.08447	1.76e-28
		Tnfaip3	1.52465	1.31e-25	1.07773	1.38e-16	1.4183	2.99e-26	1.99238	1.29e-37
		Tnfaip8	2.7743	7.13e-14	1.21569	4.28e-06	2.70509	2.46e-26	3.64093	2.36e-75
		Trem2	1.87876	5.49e-09	1.62952	0.000370454	1.33274	0.00510888	2.09721	5.51e-06
		Tyrobp	2.11558	2.77e-24	2.00056	9.56e-27	1.89385	4.72e-12	2.37209	1.15e-40
		Usp50	-0.0990583	0.979618	-0.0591985	0.932786	0.176358	0.91963	-0.0316461	0.989899
		Wnt5a	1.5261	3.3e-08	1.33259	0.00229989	0.496405	0.561104	2.36749	8.77e-06
		Zc3h12a	0.606831	7.07e-11	0.346551	0.0253382	0.627293	9.32e-07	0.814278	2.03e-11

## Sheet: NOD.H2b comparisons
		Genes from GO:0032612 significantly alterered between NOD.H2b age groups
log2FC > +log2(1.5)			NOD.H2b
log2FC < -log2(1.5)			4M vs 2M		6M vs 2M		6M vs 4M
p-adj <0.05		Symbol	log2FoldChange	padj	log2FoldChange	padj	log2FoldChange	padj
		Jak2	0.663743	0.00163155	0.911591	1.12567e-07	0.197302	0.921059
		Sirpa	0.826212	1.91553e-05	1.09282	4.07046e-11	0.211305	0.879948
		Arrb2	0.874376	3.44069e-06	0.959001	2.99873e-10	0.0581272	0.975549
		Nlrc4	0.781967	0.0193156	1.01305	0.000664211	0.15705	0.975549
		Lilrb4a	0.759191	0.000762575	0.844398	0.000152212	0.0612211	0.975549
		Tnf	0.921726	0.000132014	0.913652	0.000843463	-0.0134027	0.998873
		Tnfaip3	0.597275	0.000259365	0.726799	1.49823e-05	0.111047	0.975549
		Tyrobp	0.688111	0.000100261	0.758881	9.85305e-05	0.0593523	0.975549
		Casp8	0.697159	1.20686e-06	0.820659	3.46354e-07	0.107874	0.975549
		Mefv	0.928076	0.0433238	1.20258	0.000556336	0.12274	0.975549
		Casp4	0.984178	0.00353102	1.54995	2.83111e-09	0.384488	0.564368
		Mndal	0.938895	0.00050003	1.58602	1.25922e-13	0.466057	0.374737
		Naip5	0.793898	0.0169158	1.09895	0.000237615	0.216297	0.944422
		Havcr2	0.806917	0.0092912	1.18895	1.2623e-07	0.275511	0.760533
		Ighd	1.62517	0.00344445	2.54303	5.86083e-05	0.2443	0.937174
		Ffar1	3.72818	5.40584e-22	3.17547	9.116e-08	0.299496	0.801034
		Serpinb1a	2.43222	6.01091e-15	2.57468	1.31316e-08	0.222144	0.945923
		Il16	1.65263	0.000192667	2.26283	5.63617e-09	0.303807	0.73958
		Nlrc3	1.6745	5.53929e-08	1.62975	0.000486096	0.0338136	0.978866
		Tnfaip8	1.72988	1.58603e-10	2.25669	1.34424e-24	0.328311	0.694694
		Nlrp1a	1.27675	0.0121317	1.32798	0.00735573	-0.0705472	0.975549
		Ccr7	1.65235	1.02761e-07	2.25768	7.50749e-25	0.327786	0.724685
		Panx1	1.25849	1.22938e-05	1.72968	2.72378e-13	0.332992	0.619566
		Pml	1.21402	2.56511e-13	1.40501	9.11887e-14	0.152658	0.975549
		Casp1	1.06104	8.08414e-05	1.5165	5.13224e-09	0.333493	0.664581
		Ccl20	1.01472	0.00749907	1.69591	7.05093e-07	0.437512	0.509899
		Gsdmd	1.14439	7.79123e-08	1.36468	1.09136e-10	0.174529	0.953901
		Ptger4	1.25621	0.00050353	1.48914	8.89625e-06	0.122882	0.975549
		Aim2	1.32992	4.92647e-05	1.83812	4.0234e-11	0.323739	0.704108
		Igf1	-0.685071	0.00153179	-0.505318	0.00253825	0.161274	0.975549
		Arg2	-1.14416	5.05603e-09	-1.6056	1.13404e-16	-0.346831	0.61677
