# Supplementary material for: Lacrimal Gland Epithelial Cells Shape Immune Responses through the Modulation of Inflammasomes and Lipid Metabolism
Source: Int J Mol Sci. 2023 Feb 21;24(5):4309. doi: 10.3390/ijms24054309 (PMC10001612; doi:10.3390/ijms24054309)
Supplement: Supplementary file 1 [file ijms-24-04309-s001.zip › ijms-2156699-supplementary/ijms-2156699 table/Table S3 - description of the selected 66 genes upregulated on Day3.xlsx]

## Sheet: Table genes
	Day 1 vs uninjured		Day 2 vs uninjured		Day 3 vs uninjured		Gene information from public databases (eg Genecards, NCBI, UniprotKB…)
66 upregulated genes	log2 FC	p-adj	log2 FC	p-adj	log2 FC	p-adj
4632404H12Rik	1.05293	0.00352662	0.950463	0.00589874	0.957397	0.0165766	long non-coding RNA
4933409D19Rik	-0.493809	0.613075	-0.377523	0.758857	1.17555	0.00363391	RIKEN cDNA 4933409D19 gene
5430416N02Rik	0.0231909	0.988744	0.82966	0.070881	1.05318	0.0097547	lncRNA 5430416N02Rik gene locus maintains the fast proliferation of ESCs by activating the expression of Mid1 through chromatin interaction
Acaa2	0.247491	0.388883	0.172891	0.681663	0.665869	0.00687682	catalyzes the last step of the mitochondrial beta-oxidation pathway, an aerobic process breaking down fatty acids into acetyl-CoA . Using free coenzyme A/CoA, catalyzes the thiolytic cleavage of medium- to long-chain unbranched 3-oxoacyl-CoAs into acetyl-CoA and a fatty acyl-CoA shortened by two carbon atoms. Also catalyzes the condensation of two acetyl-CoA molecules into acetoacetyl-CoA and cou…
Acacb	0.609833	0.0933678	0.689737	0.0521275	1.71931	6.27298e-09	Mitochondrial enzyme that catalyzes the carboxylation of acetyl-CoA to malonyl-CoA, the rate-limiting step in fatty acid synthesis. Through the production of malonyl-CoA that allosterically inhibits carnitine palmitoyltransferase 1 at the mitochondria, negatively regulates fatty acid oxidation. Together with its cytosolic isozyme ACACA, which is involved in de novo fatty acid biosynthesis, promot…
Acsl4	0.450664	0.0243454	0.415901	0.0548834	0.694288	0.00259256	isozyme of the long-chain fatty-acid-coenzyme A ligase family. Although differing in substrate specificity, subcellular localization, and tissue distribution, all isozymes of this family convert free long-chain fatty acids into fatty acyl-CoA esters, and thereby play a key role in lipid biosynthesis and fatty acid degradation. This isozyme preferentially utilizes arachidonate as substrate. ACSL4 …
Acsm1	-1.28219	2.65617e-10	-0.313649	0.251363	0.821248	5.06494e-06	Acyl-CoA Synthetase Medium Chain Family Member 1 - Catalyzes the activation of fatty acids by CoA to produce an acyl-CoA, the first step in fatty acid metabolism
Acss2	-0.278106	0.490599	-0.285518	0.479126	0.838106	0.021328	Acyl-CoA Synthetase Short Chain Family Member 2 - cytosolic enzyme that catalyzes the activation of acetate for use in lipid synthesis and energy generation. The protein acts as a monomer and produces acetyl-CoA from acetate in a reaction that requires ATP. Expression of this gene is regulated by sterol regulatory element-binding proteins, transcription factors that activate genes required for th…
Alad	0.0542141	0.988744	-0.0804545	0.967344	1.48658	1.97318e-12	ALAD catalyzes the second step in the porphyrin and heme biosynthetic pathway
Aldh3b2	-1.95283	3.90035e-21	-0.850116	0.0115505	0.673222	0.0110903	member of the aldehyde dehydrogenase family, a group of isozymes that may play a major role in the detoxification of aldehydes generated by alcohol metabolism and lipid peroxidation. Localized at lipid droplets to remove lipid-derived aldehydes in lipid droplets generated via oxidative stress as a quality control mechanism
Arl2bp	0.0600808	0.988744	-0.130135	0.920113	1.59291	7.30349e-12	Together with ARL2, plays a role in the nuclear translocation, retention and transcriptional activity of STAT3. May play a role as an effector of ARL2
Arntl2	-0.228853	0.978542	1.39271	0.125326	1.37137	0.00140706	Aryl Hydrocarbon Receptor Nuclear Translocator Like 2 - This gene encodes a basic helix-loop-helix transcription factor belonging to the PAS (PER, ARNT, SIM) superfamily. The PAS proteins play important roles in adaptation to low atmospheric and cellular oxygen levels, exposure to certain environmental pollutants, and diurnal oscillations in light and temperature. This protein forms a transcripti…
Baiap2l1	-0.76709	2.40786e-07	-0.904472	1.11513e-08	0.856668	1.16077e-05	substrate for insulin receptor tyrosine kinase and binds to the small GTPase Rac. It is involved in signal transduction pathways that link deformation of the plasma membrane and remodeling of the actin cytoskeleton.
C330027C09Rik	0.814575	0.14005	0.996027	0.0326286	1.15541	0.00615732	Cip2a, cell proliferation regulating inhibitor of protein phosphatase 2A
Cacna1b	-2.07361	9.95248e-06	0.0101435	0.994181	1.07188	0.00731352	Pore-forming subunit of an N-type voltage-dependent calcium channel, which controls neurotransmitter release from neurons.
Cfap20	0.15912	0.730464	0.0200425	0.994181	1.11314	1.66042e-06	Cilium- and flagellum-specific protein that plays a role in axonemal structure organization and motility. Involved in the regulation of the size and morphology of cilia. Required for axonemal microtubules polyglutamylation
Cyp51	-0.347434	0.635864	0.195535	0.890324	0.912702	0.0285892	Catalyzes C14-demethylation of lanosterol, 24,25-dihydrolanosterol and obtusifoliol which is critical for ergosterol biosynthesis. It transforms lanosterol into 4,4'-dimethyl cholesta-8,14,24-triene-3-beta-ol - part of the pathway zymosterol biosynthesis, which is itself part of Steroid/sterol biosynthesis.
Dgkg	-1.12066	0.1457	-0.330474	0.889936	1.10105	0.0241357	Diacylglycerol kinase that converts diacylglycerol/DAG into phosphatidic acid/phosphatidate/PA and regulates the respective levels of these two bioactive lipids - Diacylglycerol kinase gamma has been implicated in cell cycle regulation and in the negative regulation of macrophage differentiation in leukemia cells
Dhcr24	-0.675042	0.121913	0.0643091	0.994181	0.818826	0.0491127	Catalyzes the reduction of the delta-24 double bond of sterol intermediates during cholesterol biosynthesis. In addition to its cholesterol-synthesizing activity, can protect cells from oxidative stress by reducing caspase 3 activity during apoptosis induced by oxidative stress. Also protects against amyloid-beta peptide-induced apoptosis
Dhcr7	-0.555261	0.023395	-0.313247	0.41159	0.727596	0.0159502	enzyme that removes the C(7-8) double bond in the B ring of sterols and catalyzes the conversion of 7-dehydrocholesterol to cholesterol. This gene is ubiquitously expressed and its transmembrane protein localizes to the endoplasmic reticulum membrane and nuclear outer membrane.
Esp24	-3.04601	3.77699e-06	-1.97625	0.00201728	1.41992	0.000757567	Exocrine gland secreted peptide 24
Fdps	-0.888527	0.0177528	-0.19155	0.905569	0.944629	0.00426475	catalyzes the production of geranyl pyrophosphate and farnesyl pyrophosphate from isopentenyl pyrophosphate and dimethylallyl pyrophosphate. The resulting product, farnesyl pyrophosphate, is a key intermediate in cholesterol and sterol biosynthesis, a substrate for protein farnesylation and geranylgeranylation, and a ligand or agonist for certain hormone receptors and growth receptors.
Fkbp11	-2.68814	1.34102e-39	-0.816202	0.00105922	1.04241	0.000359017	peptidyl-prolyl cis/trans isomerases, which catalyze the folding of proline-containing polypeptides.
Gdpd1	1.30292	7.58162e-11	0.486604	0.162833	0.759541	0.00799006	member of the glycerophosphodiester phosphodiesterase family of enzymes that catalyze the hydrolysis of deacylated glycerophospholipids to glycerol phosphate and alcohol. The encoded protein is localized to the cytoplasm and concentrates near the perinuclear region. Also known as GDE4
Gm12503	0.386994	0.697532	0.853845	0.0918288	1.00949	0.039921	predicted gene
Gm14002	-0.200143	0.988744	0.0151797	0.994181	1.0163	0.0395895	present in salivary glands?
Gm8978	-0.899299	0.508456	-0.683495	0.637363	1.92451	3.43648e-07	codes for Lipo1: lipase activity
Igdcc4	0.534935	0.407909	0.654492	0.23574	1.15815	0.0067535	Immunoglobulin Superfamily DCC Subclass Member 4
Igkv10-94	-0.219899	0.918083	-0.0322898	0.994181	0.964441	0.0359638	immunoglobulin kappa variable 10-94
Igkv14-111	0.375015	0.918083	1.24114	0.124339	1.8628	7.21124e-07	Immunoglobulin kappa variable 14-111
Insig1	-1.12272	1.53454e-09	-0.0313346	0.994181	1.20276	0.000106909	endoplasmic reticulum membrane protein that regulates cholesterol metabolism, lipogenesis, and glucose homeostasis. The encoded protein has six transmembrane helices which contain an effector protein binding site. It binds the sterol-sensing domains of sterol regulatory element-binding protein (SREBP) cleavage-activating protein (SCAP) and 3-hydroxy-3-methylglutaryl-coenzyme A reductase (HMG-CoA …
Isoc2b	0.265822	0.968484	-0.694868	0.626742	1.70534	1.47299e-05	Isochorismatase Domain Containing 2 , inhibits p16INK4a
Ldlr	1.21955	0.00776166	1.84574	2.27207e-07	2.58963	2.38965e-19	LDLR is a cell surface protein involved in receptor-mediated endocytosis of specific ligands. Low density lipoprotein (LDL) is normally bound at the cell membrane and taken into the cell ending up in lysosomes where the protein is degraded and the cholesterol is made available for repression of microsomal enzyme 3-hydroxy-3-methylglutaryl coenzyme A (HMG CoA) reductase, the rate-limiting step in …
Mfap1a	-0.00376455	0.996025	-0.0933043	0.994181	1.78855	4.81223e-09	component of the spliceosome
Mknk2	0.767183	3.87494e-07	0.493195	0.00210056	0.706257	0.0136867	member of the calcium/calmodulin-dependent protein kinases (CAMK) Ser/Thr protein kinase family - Serine/threonine-protein kinase that phosphorylates SFPQ/PSF, HNRNPA1 and EIF4E. May play a role in the response to environmental stress and cytokines. Appears to regulate translation by phosphorylating EIF4E, thus increasing the affinity of this protein for the 7-methylguanosine-containing mRNA cap.…
Msln	1.37185	0.162205	0.910687	0.337039	1.34848	0.00102734	preproprotein that is proteolytically processed to generate two protein products: megakaryocyte potentiating factor and mesothelin. Megakaryocyte potentiating factor functions as a cytokine that can stimulate colony formation of bone marrow megakaryocytes. Mesothelin is a glycosylphosphatidylinositol-anchored cell-surface protein that may function as a cell adhesion protein.
Nedd4l	1.36592	1.98612e-09	0.695945	0.0303257	0.738441	0.0442293	member of the Nedd4 family of HECT domain E3 ubiquitin ligases. HECT domain E3 ubiquitin ligases transfer ubiquitin from E2 ubiquitin-conjugating enzymes to protein substrates, thus targeting specific proteins for lysosomal degradation. The encoded protein mediates the ubiquitination of multiple target substrates and plays a critical role in epithelial sodium transport by regulating the cell surf…
Pglyrp1	1.11386	0.00269545	0.809292	0.0406937	1.13324	0.0159502	Pattern receptor that binds to murein peptidoglycans (PGN) of Gram-positive bacteria
Pick1	0.0826121	0.978542	0.282661	0.594404	0.742957	0.0282303	The protein encoded by this gene contains a PDZ domain, through which it interacts with protein kinase C, alpha (PRKCA). This protein may function as an adaptor that binds to and organizes the subcellular localization of a variety of membrane proteins. It has been shown to interact with multiple glutamate receptor subtypes, monoamine plasma membrane transporters, as well as non-voltage gated sodi…
Polm	0.643553	0.151112	0.656921	0.0855002	0.83709	0.0408175	Gap-filling polymerase involved in repair of DNA double-strand breaks by non-homologous end joining (NHEJ). Participates in immunoglobulin (Ig) light chain gene rearrangement in V(D)J recombination.
Prkaa2	1.09334	0.00439952	0.914242	0.0500263	1.18575	0.00977522	catalytic subunit of the AMP-activated protein kinase (AMPK). AMPK is a heterotrimer consisting of an alpha catalytic subunit, and non-catalytic beta and gamma subunits. AMPK is an important energy-sensing enzyme that monitors cellular energy status. In response to cellular metabolic stresses, AMPK is activated, and thus phosphorylates and inactivates acetyl-CoA carboxylase (ACC) and beta-hydroxy…
Rab11fip4	0.0418932	0.988744	0.451094	0.322793	1.17888	0.00727441	Acts as a regulator of endocytic traffic by participating in membrane delivery. Required for the abcission step in cytokinesis, possibly by acting as an 'address tag' delivering recycling endosome membranes to the cleavage furrow during late cytokinesis.
Rtfdc1	0.202544	0.486712	-0.0129232	0.994181	0.604656	0.0179296	Rtf2, Replication termination factor 2
Scd2	-1.50504	5.71667e-25	0.241023	0.396195	1.15611	0.0107876	Stearoyl-CoA desaturase that utilizes O2 and electrons from reduced cytochrome b5 to introduce the first double bond into saturated fatty acyl-CoA substrates. Catalyzes the insertion of a cis double bond at the delta-9 position into fatty acyl-CoA substrates including palmitoyl-CoA and stearoyl-CoA. Gives rise to a mixture of 16:1 and 18:1 unsaturated fatty acids. Contributes to the biosynthesis …
Serpinb11	-0.39611	0.221856	-0.867146	0.0324855	1.00771	0.00215913	serine-type endopeptidase inhibitor activity
Sgsm1	-0.435542	0.371244	0.167289	0.887505	0.896918	0.0132029	Interacts with numerous Rab family members, functioning as Rab effector for some, and as GTPase activator for others. Promotes GTP hydrolysis by RAB34 and RAB36. Probably functions as GTPase effector with RAB9A and RAB9B; does not stimulate GTP hydrolysis with RAB9A and RAB9B.
Shank2	0.283695	0.51112	0.684366	0.00562093	0.750304	0.0144316	member of the Shank family of synaptic proteins that may function as molecular scaffolds in the postsynaptic density of excitatory synapses. Shank proteins contain multiple domains for protein-protein interaction, including ankyrin repeats, and an SH3 domain
Shisa7	1.09059	0.0693136	-0.499629	0.69963	2.72426	3.68811e-21	regulates GABA(A)R trafficking
Slc16a12	-1.75997	1.38171e-15	-0.973048	0.000215338	1.09796	2.3813e-06	Transmembrane transporter that likely plays a role in monocarboxylic acid transport. A mutation in this gene has been associated with juvenile cataracts with microcornea and renal glucosuria
Slc25a34	-1.59295	0.0256488	-1.00614	0.181818	1.17536	0.0135048	mitochondrial carrier protein
Slc38a1	-0.359374	0.11314	-0.468012	0.0797055	0.66539	0.026048	SLC38A1 is an important transporter of glutamine, an intermediate in the detoxification of ammonia and the production of urea. Glutamine serves as a precursor for the synaptic transmitter, glutamate
Snhg17	0.17872	0.909425	0.530156	0.173635	0.816835	0.0204512	SNHG17 (Small Nucleolar RNA Host Gene 17) is an RNA Gene, and is affiliated with the lncRNA class.
Sqle	-0.142176	0.963743	0.209822	0.895625	1.42383	2.09648e-05	Squalene epoxidase/monooxygenase, performs the first oxygenation step in sterol biosynthesis: rate-limiting enzyme in steroid biosynthesis
Srebf1	-0.211527	0.658714	0.654799	0.00991459	1.14893	3.49619e-06	encodes SREBP1, a basic helix-loop-helix-leucine zipper (bHLH-Zip) transcription factor that binds to the sterol regulatory element-1 (SRE1), which is a motif that is found in the promoter of the low density lipoprotein receptor gene and other genes involved in sterol biosynthesis. The encoded protein is synthesized as a precursor that is initially attached to the nuclear membrane and endoplasmic…
Tacc2	2.01549	7.7046e-32	0.905615	4.94406e-06	1.08753	3.80578e-05	Transforming acidic coiled-coil proteins are a conserved family of centrosome- and microtubule-interacting proteins. Plays a role in the microtubule-dependent coupling of the nucleus and the centrosome. Involved in the processes that regulate centrosome-mediated interkinetic nuclear migration (INM) of neural progenitors
Tfcp2l1	-0.596172	0.00248977	-0.351005	0.0513907	0.726703	0.00928684	Transcription factor that facilitates establishment and maintenance of pluripotency in embryonic stem cells (ESCs) . With KLF2, acts as the major effector of self-renewal that mediates induction of pluripotency downstream of LIF/STAT3 and Wnt/beta-catenin signaling. Required for normal duct development in the salivary gland and kidney
Tfe3	-0.0801525	0.918083	-0.144393	0.668983	0.803104	4.39809e-06	promotes the expression of genes downstream of transforming growth factor beta (TGF-beta) signaling - Transcription factor that acts as a master regulator of lysosomal biogenesis and immune response
Tmem181c-ps	0.0521209	0.988744	0.0179897	0.994181	1.93748	1.12478e-08	Mediates action of cytolethal distending toxins (CDT), which are secreted by many pathogenic bacteria. Expression level of TMEM181 is rate-limiting for intoxication.
Tnni3	1.10935	0.0609872	0.686272	0.384025	1.14566	0.0152176	Troponin I (TnI), along with troponin T (TnT) and troponin C (TnC), is one of 3 subunits that form the troponin complex of the thin filaments of striated muscle. TnI is the inhibitory subunit; blocking actin-myosin interactions and thereby mediating striated muscle relaxation.
Tspan1	0.862205	0.0662229	0.444502	0.452452	1.02647	0.0238317	tetraspanin family. Most of these members are cell-surface proteins that are characterized by the presence of four hydrophobic domains. The proteins mediate signal transduction events that play a role in the regulation of cell development, activation, growth and motility.
Tulp2	-0.83837	0.0377754	-0.903591	0.0281338	1.07908	0.000530697	member of a family of tubby-like genes (TULPs) that encode proteins of unknown function
Uhrf1	0.259787	0.826218	1.18556	0.00213863	1.22605	0.00200295	member of a subfamily of RING-finger type E3 ubiquitin ligases. The protein binds to specific DNA sequences, and recruits a histone deacetylase to regulate gene expression. Its expression peaks at late G1 phase and continues during G2 and M phases of the cell cycle. It plays a major role in the G1/S transition by regulating topoisomerase IIalpha and retinoblastoma gene expression, and functions i…
Utp14b	0.16411	0.967307	0.751442	0.14573	0.994304	0.0491747	ribosome biogenesis and hence protein synthesis
Wfdc18	0.0624365	0.965498	0.131742	0.83396	0.701069	0.0276494	WAP four-disulfide core domain 18 - Extracellular proteinase inhibitor-accelerated apoptosis is associated with B cell activating factor in mammary epithelial cells
Zbtb16	1.45618	2.92171e-05	-0.614523	0.294279	2.83119	5.13469e-31	transcription factor involved in cell cycle progression, myeloid maturation, development/maintenance of differentiated tissues
Zfp367	0.0844428	0.988744	0.686365	0.185207	0.957338	0.0366299	Isoform 1 may be involved in transcriptional activation of erythroid genes.
