# Supplementary material for: Lacrimal Gland Epithelial Cells Shape Immune Responses through the Modulation of Inflammasomes and Lipid Metabolism
Source: Int J Mol Sci. 2023 Feb 21;24(5):4309. doi: 10.3390/ijms24054309 (PMC10001612; doi:10.3390/ijms24054309)
Supplement: Supplementary file 1 [file ijms-24-04309-s001.zip › ijms-2156699-supplementary/ijms-2156699 table/Table S4 - lipid metabolism during chronic inflammation.xlsx]

## Sheet: NOD.H2b vs BALBc
							NOD.H2b vs BALBc
p-adj <0.05							2 months old			4 months old			6 months old			All ages
LEGENDS FOR PATHWAY AFFILIATION OF GENES			upregulated after acute injury ?	WP affiliation	GO affiliation	Genes	Log2 FC	p-val	p-adj	Log2FC	p-val	p-adj	Log2FC	p-val	p-adj	Log2FC	p-val	p-adj
WikiPathways (WP)			Regulators
β-ox	Fatty Acid Beta Oxidation			Chol		Nr1h3	0.907325	0.00134823	0.00781533	1.38578	4.97e-06	4.22e-05	1.76074	1.74e-10	1.93e-09	1.45186	1.59e-10	1.48e-09	forms heterodimers with RXR and regulates expression of target genes containing retinoid response elements. Plays an important role in the regulation of cholesterol homeostasis, regulating cholesterol uptake through MYLIP-dependent ubiquitination of LDLR, VLDLR and LRP8. Induces LPCAT3-dependent phospholipid remodeling in endoplasmic reticulum (ER) membranes of hepatocytes, driving SREBF1 process…
TCA	TCA Cycle				●●	Insig2	0.236873	0.000729227	0.00450796	-0.593242	1.16e-05	9.22e-05	-0.624718	7.25e-10	7.52e-09	-0.31541	0.00741602	0.0228046	same as INSIG1 but constitutively expressed at low levels, not regulated by SREBP
FA-Bs	Fatty Acid Biosynthesis			TCA	●●	Pdk2	-0.0101553	0.878907	0.951837	-0.616992	2.68e-09	3.55e-08	-0.470488	5.99e-05	0.000324247	-0.358684	0.000346307	0.00139271	inhibits PDHA1 and 2 -> inhibits TCA cycle
Chol	Cholesterol metabolism with Bloch and Kandutsch-Russell pathways			TCA	●●	Pdk1	-0.303985	5.55e-05	0.000433842	-0.410162	0.000254467	0.00156548	-0.589586	8.78e-08	7.24e-07	-0.431568	2.25e-11	2.28e-10	catalyzes the oxidative decarboxylation of pyruvate -> inhibits TCA cycle
			✔		●●	Insig1	-0.209284	0.0542626	0.186576	-0.45392	0.00205123	0.0103953	-0.831755	1.22e-09	1.24e-08	-0.484033	0.000192882	0.000809664	promotes the ER retention of SCAP-SREBP complex and the ubiquitin-mediated degradation of HMGCR (and SOAT2 when lipid levels are low). Degraded when cholesterol levels are low and expression regulated by SREBP
Gene Ontology (GO) - Biological Processes					●●●	Erlin1	-0.579591	1.91e-11	3.59e-10	-0.480779	1.23e-05	9.78e-05	-0.786473	3.44e-10	3.68e-09	-0.61996	2.13e-15	3.21e-14	binds cholesterol and inhibits SREBP by promoting its ER retention
●	regulation of fatty acid metabolic process (GO:0019217)					Rxra	-0.439709	2.89e-12	5.8e-11	-0.681385	1.93e-14	4.45e-13	-0.883647	4.21e-19	8.27e-18	-0.650156	2.8e-11	2.82e-10	RXRA/PPARA heterodimer is required for PPARA transcriptional activity on fatty acid oxidation genes
●	fatty acid metabolic process (GO:0006633)				●●	Ankrd26	-0.922079	4.71e-10	7.63e-09	-0.671147	1.81e-05	0.000139523	-0.509901	6.41e-05	0.000345466	-0.699784	9.37e-13	1.09e-11	regulator of adipogenesis
●	fatty acid beta-oxidation (GO:0006635)				●●	Ppara	-0.623003	2.74e-07	3.13e-06	-0.811754	1.79e-09	2.43e-08	-0.685092	0.000448	0.00207306	-0.713419	4.25e-13	5.13e-12	Ligand-activated transcription factor that regulates lipid metabolism
●	long-chain fatty acid metabolic process (GO:0001676)		✔		●●●	Srebf1	-0.642095	2.8e-11	5.18e-10	-0.776718	2.32e-15	5.77e-14	-1.17539	4.39e-22	1.01e-20	-0.869921	1.77e-18	3.55e-17	activates transcription of genes involved in cholesterol biosynthesis and lipid homeostasis
●	cellular ketone metabolic process (GO:0042180)			Chol	●●	Mlxipl	-0.698391	9.43e-07	9.95e-06	-1.07154	8.58e-10	1.2e-08	-1.35661	4.17e-10	4.43e-09	-1.05564	3.14e-19	6.8e-18	ChREBP - carbohydrate-signaling transcription factor that acts in synergy with Srebp-1c to upregulate genes for FA synthesis, elongases
				Chol	●●●	Agt	-0.869866	0.00205284	0.0113642	-1.37599	0.000176728	0.00112844	-0.968574	0.0121507	0.0396881	-1.11959	9.81e-12	1.03e-10	angiotensin precursor (promotes lipogenic genes; eg. Srebf1)
					●●●	Irs1	-1.45786	8.29e-30	5.3e-28	-2.26777	4.78e-52	1.12e-49	-2.1727	7.14e-46	4.07e-44	-1.93006	1.1e-40	1e-38	adapter protein transmitting signals from the insulin and insulin-like growth factor-1 (IGF-1) receptors to intracellular pathways PI3K / Akt and ERK MAP kinase pathways
			Mitochondrial fatty acid β-oxidation
				β-ox	●	Eci1	-0.234619	0.0155498	0.0661682	-0.341401	0.00304799	0.0147215	-0.606628	9.28e-07	6.66e-06	-0.391306	4.93e-09	3.87e-08	key mitochondrial enzyme involved in beta-oxidation of unsaturated fatty acids: catalyzes the transformation of 3-cis and 3-trans-enoyl-CoA esters arising during the stepwise degradation of cis-, mono-, and polyunsaturated fatty acids to the 2-trans-enoyl-CoA intermediates
					●●●●	Mlycd	-0.217765	0.00919719	0.0423289	-0.530733	2.61e-06	2.32e-05	-0.671083	5.65e-08	4.75e-07	-0.459671	1.2e-06	7.05e-06	converts malonyl-CoA (generated by the activation of toxic malonate by mitochondrial ACSF3) into acetyl-CoA in the mitochondrial matrix -> promotes β-oxidation by decreasing malonyl-CoA levels (which inhibit CPT1a)
				β-ox	●	Echs1	-0.481882	1.84e-11	3.47e-10	-0.62903	1.05e-08	1.29e-07	-0.692071	1.62e-10	1.81e-09	-0.597413	1.04e-17	1.95e-16	functions in the second step of the mitochondrial fatty acid beta-oxidation pathway: catalyzes the hydration of 2-trans-enoyl-coenzyme A (CoA) intermediates to L-3-hydroxyacyl-CoAs
				β-ox	●	Acadm	-0.315428	2.18e-05	0.000184342	-0.719343	4.06e-09	5.28e-08	-0.877026	7.51e-17	1.32e-15	-0.640075	7.5e-14	9.71e-13	catalyzes the first step of β-oxidation for MCFA (mitochondrial)
				FA-Bs		Ech1	-0.837205	4.3e-23	1.85e-21	-0.860803	2.65e-17	7.71e-16	-0.844667	2.46e-14	3.67e-13	-0.851524	5.05e-27	2.12e-25	functions in the auxiliary step of the fatty acid beta-oxidation pathway (Isomerization of 3-trans,5-cis-dienoyl-CoA to 2-trans,4-trans-dienoyl-CoA) (mitochondrial, peroxisomal?)
				β-ox		Slc25a20	-0.799541	2.63e-15	6.86e-14	-0.700308	5.9e-09	7.51e-08	-1.08718	3.14e-16	5.31e-15	-0.859192	1.64e-33	1.04e-31	mediates the transport of acylcarnitines into mitochondrial matrix for their oxidation by the mitochondrial fatty acid-oxidation pathway
				FA-Bs	●	Acaa2	-0.766482	1.03e-28	6.33e-27	-0.960875	2.86e-18	9e-17	-1.01718	1.75e-14	2.64e-13	-0.908179	4.26e-23	1.29e-21	catalyzes the last step of the mitochondrial fatty acid beta-oxidation, realeasing fatty acyl-CoA and acetyl-CoA. Also catalyzes the condensation of two acetyl-CoA molecules into acetoacetyl-CoA and could be involved in the production of ketone bodies. Also displays hydrolase activity on various fatty acyl-CoAs.
				β-ox	●●●●	Acadl	-0.715244	4.39e-29	2.73e-27	-1.0421	3.78e-24	1.76e-22	-1.08014	5.63e-27	1.61e-25	-0.943232	3.98e-50	5.22e-48	catalyzes the first step of mitochondrial β-oxidation for LCFA
				β-ox	●●●●	Cpt1a	-0.854914	6.13e-31	4.16e-29	-1.17036	2.48e-34	2.17e-32	-1.17055	3.36e-25	8.96e-24	-1.05829	7.54e-32	4.35e-30	converts (long chain) fatty acyl coA into acylcarnitine for mitochondrial import
				FA-Bs		Echdc3	-1.00382	2.16e-22	8.98e-21	-1.48848	9.87e-28	5.73e-26	-1.7686	1.4e-28	4.26e-27	-1.40126	2.01e-26	8.11e-25	mitochondrial enzyme predicted to enable enoyl-CoA hydratase activity = presumed to be involved in 2nd step of β-oxidation
			Ketone metabolism
				Chol		Hmgcs2	0.865758	0.00463169	0.0233573	0.673778	0.0536953	0.170351	0.94369	0.00759112	0.0262861	0.892945	3.65e-06	2e-05	mitochondrial HMGCS2 produces HMG-CoA for ketogenesis and stimulates fatty acid oxidation
					●	Fdxr	0.314576	0.153272	0.412863	0.324493	0.119539	0.320711	0.706764	0.000798815	0.00350914	0.465111	1.61e-05	8.09e-05	Serves as the first electron transfer protein in all the mitochondrial P450 systems including cholesterol side chain cleavage in all steroidogenic tissues, steroid 11-beta hydroxylation in the adrenal cortex, 25-OH-vitamin D3-24 hydroxylation in the kidney, and sterol C-27 hydroxylation in the liver
					●	Coq9	-0.232229	0.000669676	0.00417313	-0.466928	1.86e-07	1.95e-06	-0.665175	2.29e-10	2.49e-09	-0.441469	1.7e-07	1.11e-06	mitochondrial lipid-binding protein involved in the biosynthesis of coenzyme Q, also named ubiquinone (ketone, an essential lipid-soluble electron transporter and cofactor for uridine biosynthesis, fatty acid oxidation, and mitochondrial uncoupling proteins, and it is thought to regulate the permeability transition pore)
					●	Cbr3	-0.859677	4.87e-05	0.000384305	-0.255027	0.177858	0.431583	-0.505165	0.0117371	0.0385183	-0.511652	0.00106329	0.00390528	converts carbonyl compounds to their corresponding alcohols. Has low NADPH-dependent oxidoreductase activity. Acts on several orthoquinones, acts as well on non-quinone compounds
					●	Gpd1	-0.156083	0.103918	0.309583	-0.716759	4.99e-06	4.23e-05	-1.29705	8.36e-13	1.12e-11	-0.662046	0.000175224	0.000741045	important for the carbohydrate and lipid metabolism by catalyzing the reversible conversion of dihydroxyacetone phosphate (DHAP, primary alpha-hydroxy ketone) and reduced nicotine adenine dinucleotide (NADH) to glycerol-3-phosphate (G3P, starting substrate for glycerolipid synthesis and also participates in the electron shuttle to transfer cytosolic reducing equivalents to mitochondrial electron …
					●	Oxct1	-0.874799	7.61e-35	6.28e-33	-1.03053	1.32e-29	8.72e-28	-1.20027	1.94e-30	6.36e-29	-1.03646	5.67e-71	1.34e-68	Key mitochondrial enzyme for ketone body catabolism. Catalyzes the first, rate-limiting step of ketone body utilization in extrahepatic tissues, by transferring coenzyme A (CoA) from a donor thiolester species (succinyl-CoA) to an acceptor carboxylate (acetoacetate), and produces acetoacetyl-CoA.
					●	Akr1c14	-1.91123	4.96e-15	1.27e-13	-2.00481	4.28e-10	6.25e-09	-2.39852	1.33e-13	1.91e-12	-2.18589	1.95e-37	1.52e-35	catalyzes the NADH and NADPH-dependent reduction of ketosteroids to hydroxysteroids (cytosolic)
			Acetyl-CoA synthesis
				TCA		Pdp1	0.228011	0.274375	0.614163	0.543991	0.00958105	0.0400801	1.02269	4.04e-06	2.63e-05	0.622217	1.08e-06	6.39e-06	subunit of pyruvate dehydrogenase phoshatase, which reactivates the pyruvate dehydrogenase complex (that catalyzes the overall conversion of pyruvate to acetyl-CoA and CO2)
				TCA		Pdp2	-0.0704317	0.406749	0.7656	-0.218237	0.0333768	0.114697	-0.722786	1.98e-11	2.37e-10	-0.331543	0.000132842	0.000573725	subunit of pyruvate dehydrogenase phoshatase, which reactivates the pyruvate dehydrogenase complex (that catalyzes the overall conversion of pyruvate to acetyl-CoA and CO2)
				TCA	●	Acly	-0.44224	2.81e-09	4.15e-08	-0.518975	1.05e-09	1.46e-08	-0.617516	2.44e-09	2.39e-08	-0.523041	7.56e-14	9.78e-13	converts citrate into acetyl-CoA (cytosol)
				TCA		Pdhb	-0.550032	1.29e-16	3.71e-15	-0.531391	2.27e-08	2.69e-07	-0.638696	2.75e-09	2.67e-08	-0.572399	3.66e-14	4.91e-13	mitochondrial component of the pyruvate dehydrogenase complex, which catalyzes the overall conversion of pyruvate to acetyl-CoA and CO2, and thereby links the glycolytic pathway to the TCA cycle.
				TCA		Pdhx	-0.65696	0.000295929	0.00198619	-0.334219	0.066341	0.201714	-0.96737	0.00167468	0.00681476	-0.67921	3.58e-06	1.96e-05	mitochondrial component of the pyruvate dehydrogenase complex, which catalyzes the overall conversion of pyruvate to acetyl-CoA and CO2, and thereby links the glycolytic pathway to the TCA cycle.
			✔	FA-Bs, β-ox	●	Acss2	-1.65789	5e-79	1.41e-76	-1.84746	1.2e-55	3.35e-53	-1.89108	9.79e-49	6.06e-47	-1.79923	1.92e-120	1.02e-117	converts acetate into acetyl-CoA (cytosol) and also activates other short-chain FA into fatty acyl-CoA
			TCA cycle
				TCA		Idh2	-0.282984	4.27e-06	4.05e-05	-0.494076	1.6e-08	1.93e-07	-0.61771	6.62e-10	6.91e-09	-0.453216	3.43e-08	2.43e-07	catalyze the oxidative decarboxylation of isocitrate to 2-oxoglutarate
				FA-Bs, TCA		Pcx	-0.647539	3.74e-32	2.79e-30	-0.853796	1.24e-21	4.84e-20	-0.714453	1.83e-10	2.03e-09	-0.739301	2.61e-20	6.34e-19	PC - catalyzes the carboxylation of pyruvate to oxaloacetate -> sustains the TCA cycle but also catalyzes in a tissue specific manner, the initial reactions of glucose (liver, kidney) and lipid (adipose tissue, liver, brain) synthesis from pyruvate by replenishing oxaloacetate withdrawn from the Krebs cycle
				TCA		Suclg2	-1.40064	4.12e-64	8.26e-62	-1.40264	3.26e-45	5.19e-43	-1.44548	2.7e-37	1.16e-35	-1.42348	1.72e-178	1.61e-175	GTP-specific beta subunit of succinyl-CoA synthetase. Succinyl-CoA synthetase catalyzes the reversible reaction involving the formation of succinyl-CoA and succinate
			Cholesterol metabolism
				Chol		Hsd17b7	2.22767	6.45e-11	1.15e-09	3.6231	1e-16	2.78e-15	3.38933	3.16e-16	5.34e-15	3.3252	1.86e-33	1.18e-31	17-beta-hydroxysteroid dehydrogenase (EC 1.1.1.62) in the biosynthesis of sex steroids (oxidizes or reduces estrogens and androgens) and as a 3-ketosteroid reductase (EC 1.1.1.270) in the biosynthesis of cholesterol (lanosterol pathway)
				Chol		Soat2	0.748683	0.0705324	0.228949	2.41067	0.000664695	0.00376952	2.06985	0.00285557	0.011055	2.52344	4.43e-07	2.76e-06	produces intracellular cholesterol esters from long-chain fatty acyl-CoA and cholesterol (ER)
				Chol		Fdft1	1.47402	4.86e-13	1.05e-11	1.82321	3.8e-10	5.58e-09	1.56143	1.02e-08	9.27e-08	1.65498	4.08e-26	1.6e-24	enzyme of the mevalonate pathway for sterol biosynthesis
				Chol		Pmvk	2.03415	1.06e-50	1.47e-48	0.925093	8.26e-07	7.93e-06	0.866045	1.44e-10	1.6e-09	1.36235	8.49e-14	1.09e-12	enzyme of the mevalonate pathway for sterol biosynthesis
			✔	Chol		Sqle	0.674399	0.00928343	0.042671	1.29834	0.000276768	0.0016906	2.11378	1.22e-08	1.11e-07	1.32237	2.46e-08	1.78e-07	rate limiting enzyme in the mevalonate pathway
				Chol		Soat1	1.22717	2.34e-111	1.08e-108	1.00753	2.22e-20	7.99e-19	0.922374	5.68e-21	1.24e-19	1.05573	6.4e-73	1.61e-70	located in the endoplasmic reticulum, and catalyzes the formation of fatty acid-cholesterol esters
				Chol		Lbr	0.244195	0.0125769	0.0550797	0.908582	1.37e-10	2.12e-09	1.05988	2.62e-15	4.17e-14	0.784718	2.72e-08	1.95e-07	Lamin B receptor - Catalyzes the reduction of the C14-unsaturated bond of lanosterol, as part of the metabolic pathway leading to cholesterol biosynthesis
				Chol	●	Hmgcr	0.472332	9.71e-05	0.000723668	0.809149	6.8e-07	6.6e-06	0.758453	2.98e-06	1.98e-05	0.692375	7.88e-13	9.27e-12	rate-limiting enzyme for the mevalonate pathway, regulated via a negative feedback mechanism mediated by sterols and non-sterol metabolites derived from mevalonate
			✔			Cyp51	0.680055	1.67e-07	1.96e-06	0.808257	4.47e-07	4.44e-06	0.235403	0.0845449	0.207676	0.572222	4.9e-11	4.81e-10	Catalyzes C14-demethylation of lanosterol for cholestrol biosynthesis (ER)
			✔	Chol		Fdps	-0.1051	0.527061	0.866164	-0.327932	0.105425	0.29094	-0.639439	0.000805294	0.003535	-0.344457	0.00611311	0.0191539	enzyme of the mevalonate pathway for sterol biosynthesis
				Chol		Sc5d	-0.3178	3.15e-05	0.000258412	-0.408561	0.000487161	0.002847	-0.632681	4.25e-08	3.62e-07	-0.450167	2.46e-11	2.48e-10	converts lathosterol into 7-dehydrocholesterol in the lanosterol pathway for cholesterol biosynthyesis
				Chol		Hmgcs1	-0.30332	3.68e-08	4.73e-07	-0.517156	1.59e-06	1.46e-05	-0.692793	3.09e-08	2.68e-07	-0.492339	4.12e-07	2.58e-06	converts acetoacetyl-CoA into HMG-CoA for the mevalonate pathway for cholesterol synthesis (cytosol, regulated by SREBP2)
			✔		●	Acat2	-0.72812	3.11e-08	4.04e-07	-0.485495	0.00151567	0.0079239	-0.397014	0.0323087	0.0924149	-0.549954	5.46e-09	4.26e-08	cytosolic acetoacetyl-CoA thiolase: converts acetyl-CoA into acetoacetyl-CoA for the first step of the mevalonate pathway
				Chol		Cyp27a1	-0.393722	1.6e-07	1.88e-06	-0.79865	1.82e-11	3.11e-10	-1.14289	4.16e-20	8.64e-19	-0.721042	3.32e-06	1.83e-05	converts cholesterol into 27-hydroxycholesterol (circulating metabolite, substrate for bile acid) (mitochondrial)
				Chol	●	Cyp46a1	-3.81617	1.63e-37	1.48e-35	-4.28234	1.85e-26	1e-24	-4.35862	8.8e-22	2e-20	-4.43753	3.86e-71	9.16e-69	converts cholesterol into the secreted form 24S-hydroxycholesterol, thereby promoting its diffusion out of the cell (ER)
			Fatty acid activation, synthesis and elongation
				Chol		Elovl5	0.65778	9.89e-08	1.2e-06	0.78103	3.42e-07	3.46e-06	1.22749	8.33e-19	1.6e-17	0.936574	2.62e-08	1.88e-07	LCFA elongation into VLCFA - also elongates C18 PUFAs, which is essential for the generation of cellular arachidonic acid and DHA using dietary linoleic (18:2, n-6) and α-linolenic acid (ER)
					●●	Elovl6	0.594447	0.00373846	0.019355	0.352071	0.157222	0.393939	0.779495	0.000316339	0.00150299	0.597381	2.64e-07	1.68e-06	elongates long chain (C12–C16) saturated and monounsaturated fatty acids (ER)
					●●	Acot7	0.21194	0.231923	0.550404	0.799016	2.1e-05	0.000159712	0.667486	0.000788424	0.00347116	0.557057	8.17e-08	5.55e-07	hydrolyzes acyl-CoA into free FA and CoA. The metabolism of arachidonoyl-CoA by ACOT7 gives rise to arachidonic acid and CoA. Arachidonic acid serves as a precursor for a number of compounds associated with inflammation, including prostaglandins, leukotrienes and thromboxanes (cytosol)
					●	Hacd4	0.903067	0.000155672	0.00111036	0.25937	0.38233	0.717747	0.314203	0.170649	0.363435	0.491812	0.00363225	0.0119688	converts LCFA into VLCFA (ER)
			✔		●	Acsm1	0.384871	0.0023678	0.0129083	-0.612159	0.000121261	0.000803146	-0.173217	0.225989	0.4512	-0.110987	0.412456	0.680165	activates MCFA into acyl-CoA (mitochondrial)
			✔			Acsl4	-0.193471	0.0286765	0.110225	-0.349264	0.0173562	0.0662684	-0.380256	0.0115784	0.0380606	-0.30921	0.000943609	0.00350181	Catalyzes the conversion of long-chain fatty acids to their active form acyl-CoA. Preferentially activates arachidonate and eicosapentaenoate as substrates -> preference for generating several long-chain polyunsaturated fatty acyl-CoAs (mitochondrial, ER?, Golgi?)
				FA-Bs	●	Fasn	-0.271968	0.00721129	0.0343588	-0.0887691	0.624093	0.902591	-0.81885	1.77e-10	1.96e-09	-0.368176	0.00722934	0.0222765	FA synthase: synthesis of palmitate from acetyl-CoA (cytosol, mitochondria?, Golgi?)
			✔		●	Scd2	-0.08325	0.628005	0.930389	-0.275526	0.0230084	0.084207	-0.756058	3e-10	3.24e-09	-0.37171	0.00107782	0.00395335	synthesizes monounstaurated FA (ER)
					●●	Cbr4	-0.0892947	0.433905	0.790196	-0.267954	0.0732997	0.218643	-0.813838	7.11e-10	7.38e-09	-0.375781	0.000423452	0.00167057	component of mitochondrial FA synthase complex - homotetramer has NADPH-dependent quinone reductase activity (in vitro), hence could play a role in protection against cytotoxicity of exogenous quinones
				FA-Bs	●	Pecr	-0.182334	0.0185084	0.0765416	-0.389037	0.000102562	0.000690377	-0.618265	2.05e-08	1.81e-07	-0.379384	4.11e-05	0.000192958	Participates in chain elongation of fatty acids in peroxisome (Catalyzes the reduction of trans-2-enoyl-CoAs of varying chain lengths from 6:1 to 16:1)
				FA-Bs	●	Scd1	-0.161715	0.00486817	0.0243825	-0.49699	1.25e-05	9.88e-05	-0.720633	1.43e-12	1.87e-11	-0.501843	0.00315545	0.010531	synthesizes monounstaurated FA: catalyzes the Δ9-cis desaturation of saturated FA for triglyeride synthesis (ER)
					●	Dgat2	-0.452867	6.74e-09	9.49e-08	-0.600326	5.78e-11	9.28e-10	-0.682736	1.69e-06	1.17e-05	-0.570225	9.92e-09	7.51e-08	catalyzes the final reaction of triglyceride synthesis: DAG + Fatty acyl-CoA (ER)
					●	Hacd2	-0.665673	4.95e-17	1.48e-15	-0.425712	0.00220557	0.0110611	-0.64456	5.7e-08	4.79e-07	-0.578175	4.88e-14	6.45e-13	converts LCFA into VLCFA (ER)
					●●●	Mid1ip1	-0.221908	0.0310283	0.117764	-0.579933	2.35e-05	0.000177698	-1.09998	4.11e-17	7.29e-16	-0.584656	2.43e-05	0.000117932	activates ACACA activity (first step of FA synthesis in the cytosol)
				FA-Bs, β-ox	●	Acsl1	-0.819639	1.71e-39	1.68e-37	-0.732951	1.23e-11	2.13e-10	-0.876513	9.05e-22	2.05e-20	-0.812245	3.18e-54	4.78e-52	converts of LCFA to their active form acyl-CoAs for both synthesis of cellular lipids, and degradation via beta-oxidation
					●	Scd3	-0.195207	0.515696	0.856774	-1.2131	0.000221648	0.00138302	-1.05158	0.00163927	0.00668304	-0.812446	5.17e-05	0.000238243	synthesizes monounstaurated FA - Has a strong preference for saturated FA with chain lengths of 14 or 16 carbon atoms (C14:0 and C16:0) - required for phospholipids, triglycerides and cholesterol ester synthesis (ER)
					●●	Mgll	-0.478615	7.99e-08	9.82e-07	-1.66865	3.35e-33	2.71e-31	-1.45639	2.97e-34	1.13e-32	-1.17679	6.32e-15	9.1e-14	converts monoacylglycerol into FA and glycerol
				Chol	●	Acot1	-0.439909	0.0844083	0.26383	-1.7771	6.51e-10	9.26e-09	-1.41665	4.88e-05	0.000267617	-1.22967	7.87e-11	7.57e-10	converts (preferentially long chain) acyl-CoA into free FA and CoA (cytosol)
					●●	Slc27a2	-1.15423	8.72e-90	2.87e-87	-1.04954	7.06e-32	5.38e-30	-1.58479	1.27e-36	5.33e-35	-1.2576	8.47e-52	1.17e-49	Acyl CoA synthetase that activates long-chain and very long-chain fatty acids (VLCFAs) by catalyzing the formation of fatty acyl-CoA
				FA-Bs	●●●●	Acacb	-0.567302	8.08e-08	9.92e-07	-1.88967	7.23e-31	5.18e-29	-2.62131	2.52e-94	5.88e-92	-1.49382	1.11e-09	9.41e-09	first step of fatty acid biosynthesis in mitochondria: transforms acetyl-CoA into malonyl-CoA (which inhibits CPT1) -> regulates β-oxidation
					●	Olah	-0.0348413	0.913979	0.972407	-1.46571	0.0588328	0.183238	-1.54827	0.0155795	0.0492065	-1.52459	0.0104143	0.0307577	Contributes to the release of free fatty acids from fatty acid synthase (FASN)
					●●	Acsbg1	-1.36476	7.7e-06	7.02e-05	-1.11673	0.000667834	0.00378512	-2.67349	3.06e-10	3.29e-09	-1.78064	1.23e-12	1.42e-11	activates LCFA and VLCFA by conversion into acyl-CoA
			Eicosanoid metabolism
				Chol		Fads2	1.11658	0.000275309	0.00186351	2.71556	1.04e-16	2.87e-15	2.3047	6.62e-18	1.23e-16	2.18138	1.2e-18	2.45e-17	converts PUFA into HUFA (-> eicosanoid synthesis)
				Chol		Fads1	0.649837	0.000315806	0.00210824	0.916983	4.74e-06	4.05e-05	1.18475	5.94e-10	6.23e-09	0.941729	2.04e-14	2.79e-13	converts PUFA into HUFA (-> eicosanoid synthesis)
					●●●●	Pla2g4a	0.134161	0.534361	0.871565	0.741743	0.00261795	0.0128736	0.944689	2.47e-05	0.000141939	0.647162	0.000158136	0.000674432	converts phospholipids into arachidonic acid for eicosanoid synthesis
					●●	Ptgs1	0.141008	0.50771	0.85216	0.589552	0.0164954	0.0634779	0.885284	0.000231424	0.00112608	0.541574	1.21e-06	7.12e-06	catalyzes the conversion of arachidonate to prostaglandin
					●	Ptges	0.449328	2.95e-07	3.35e-06	0.590968	1.4e-05	0.00010958	0.267836	0.0179742	0.055859	0.441501	6.96e-10	6.04e-09	Catalyzes the glutathione-dependent oxidoreduction of prostaglandin endoperoxide H2 (PGH2) to prostaglandin E2 (PGE2) in response to inflammatory stimuli
					●	Ephx2	-0.41389	0.00273577	0.0146951	-0.815216	2.15e-08	2.56e-07	-0.816962	9.55e-07	6.82e-06	-0.707681	4.79e-10	4.23e-09	has lipid phosphatase and FA epoxide hydrolase activities. Hydrolyzes epoxyeicosatrienoic acids (EETs)
					●	Cyp2s1	-0.392212	0.0763045	0.244009	-1.09518	1.98e-05	0.000151367	-0.719548	0.00201047	0.00803756	-0.737611	5.97e-09	4.64e-08	metabolizes retinoids, arachidonic acid into epoxyeicosatrienoic acids (EET), eicosanoids into their epoxides, and prostaglandins G2 and H2 into their biologically active products
					●	Cyp2e1	0.133502	0.755104	0.932786	-1.55146	0.0123854	0.0497179	-2.11759	2.73e-06	1.82e-05	-1.05641	0.0208409	0.0569399	hydroxylates FA and PUFA: carries out the metabolism of endogenous fatty acids such as the ω-1 hydroxylation of FA such as arachidonic acid (=loss of activity for eicosanoids)
					●	Ptgds	-1.91946	8.02e-08	9.85e-07	-1.6356	2.58e-05	0.000193396	-1.79756	9.45e-05	0.000494019	-1.92334	4.21e-10	3.74e-09	converts of prostaglandin H2 (PGH2) to prostaglandin D2 (PGD2, neuromodulator)
					●	Cyp2b19	-1.96259	3.21e-12	6.44e-11	-2.95716	1.63e-42	2.28e-40	-2.78368	1.33e-54	9.49e-53	-2.48072	1.51e-15	2.31e-14	forms epoxyeicosatrienoic acids (EETs, anti-inflammatory) from arachidonic acid
			Lipid transport
			✔			Apobec1	2.18458	4.04e-46	4.78e-44	2.09052	7.81e-41	9.82e-39	2.6043	7.65e-37	3.22e-35	2.31184	9.57e-28	4.26e-26	Catalytic component of the apolipoprotein B mRNA editing enzyme complex which is responsible for the postranscriptional editing of a CAA codon for Gln to a UAA codon for stop in the APOB mRNA. May also participate in DNA demethylation.
			✔	Chol		Abcg1	1.52169	2.83e-33	2.19e-31	1.86286	3.13e-37	3.22e-35	2.45468	1.09e-58	8.69e-57	2.01015	5.8e-26	2.25e-24	cholesterol and phosopholipid transport (lipid efflux - Could also be involved in intracellular lipid transport processes)
			✔			Apoe	1.35698	7.83e-47	9.63e-45	0.933912	3.01e-07	3.07e-06	1.50512	1.64e-28	5.01e-27	1.24147	4.11e-09	3.26e-08	apolipoprotein: protein associating with lipid particles, that mainly functions in lipoprotein-mediated lipid transport between organs via the plasma and interstitial fluids
			✔			Pltp	1.21204	1.24e-27	7.21e-26	0.756222	1.87e-07	1.96e-06	1.14748	9.06e-18	1.66e-16	1.02658	2.35e-17	4.26e-16	Mediates the transfer of phospholipids and free cholesterol from triglyceride-rich lipoproteins (low density lipoproteins or LDL and very low density lipoproteins or VLDL) into high-density lipoproteins (HDL) as well as the exchange of phospholipids between triglyceride-rich lipoproteins themselves
			✔			Ldlr	0.598863	0.000452347	0.00290668	1.27714	4.36e-13	8.67e-12	0.506053	0.0313727	0.0901355	0.791462	3.54e-08	2.51e-07	This receptor binds to particles called low-density lipoproteins (LDLs - primary carriers of cholesterol in the blood). Once internalized, LDL is broken down to release cholesterol.
					●●●●●	Abcd1	0.107563	0.337182	0.692045	0.496799	0.000300642	0.00182654	0.812183	5.72e-08	4.8e-07	0.496236	2.58e-05	0.000125188	VLCFA transport
			✔			Lrp1	0.504786	6.62e-13	1.41e-11	0.258829	0.0232426	0.0848947	0.611598	2.92e-09	2.82e-08	0.454886	6.85e-11	6.63e-10	low-density lipoprotein receptor family of proteins (endocytic receptor)
					●●	Abcd3	0.0720753	0.248228	0.574867	-0.409872	4.05e-05	0.000293078	-0.689999	3.73e-08	3.2e-07	-0.298727	0.0244269	0.0655089	LCFA transport
			Lipid hydrolysis
			✔			Lipa	0.731026	2.86e-08	3.74e-07	1.07153	1.2e-08	1.47e-07	1.45899	4.76e-22	1.09e-20	1.11449	3.91e-21	1.01e-19	Catalyzes the deacylation of triacylglyceryl and cholesteryl ester core lipids of endocytosed low density lipoproteins to generate free fatty acids and cholesterol (lysosome)
			✔			Gm8978	1.16026	2.38e-54	3.67e-52	0.561023	0.000478134	0.00279983	0.333539	0.0631465	0.163274	0.796171	0.00927744	0.0277959	predicted lipase
				β-ox	●	Lpl	0.967702	4.33e-18	1.38e-16	-0.0660448	0.720016	0.91963	0.209079	0.196991	0.406183	0.370336	0.0181544	0.0503258	hydrolyzes TG from VLDL
					●	Abhd3	0.0743148	0.534146	0.871362	-0.155826	0.341536	0.669862	-0.784887	4.09e-06	2.66e-05	-0.281526	0.0142611	0.0406537	α/β hydrolase (hydrolyzes phosopholipids)
					●	Abhd1	-0.414505	0.00933119	0.0428545	-0.71778	0.000105323	0.000706199	-0.503163	0.0201989	0.0616992	-0.556357	1.57e-08	1.16e-07	α/β hydrolase (hydrolyzes phosopholipids)
					●	Lipg	-0.478668	0.0335623	0.125722	-0.800549	5.73e-07	5.63e-06	-1.6413	4.28e-32	1.52e-30	-0.922691	5.99e-08	4.14e-07	hydrolyze PL, TG into Fatty acyl
			Other lipid-related genes
			✔			Ptafr	2.0922	1.35e-27	7.83e-26	2.22547	6.47e-22	2.58e-20	2.96896	6.5e-46	3.71e-44	2.49796	5.19e-35	3.54e-33	Receptor for platelet activating factor, a chemotactic phospholipid mediator that possesses potent inflammatory, smooth-muscle contractile and hypotensive activity
					●●●	Lpgat1	0.221433	0.0101656	0.0461106	0.437466	0.00051757	0.00300673	0.810438	2.89e-12	3.7e-11	0.516226	3.19e-06	1.76e-05	synthesizes phosphatidylglycerol used for cardiolipin synthesis
					●●	Sphk1	0.324967	0.265362	0.600158	0.0250024	0.937853	0.981734	0.819628	0.0152158	0.0482166	0.39071	0.0122243	0.0354142	converts sphingosine into sphingosine-1-phosphate, lipid mediator involved in inflammation
					●●●	Anxa1	0.167949	0.0625713	0.208685	0.100031	0.34016	0.667967	0.686281	2.87e-08	2.5e-07	0.336151	0.000339621	0.00136733	phospholipd binding protein (anti-inflammatory)
			✔			Aldh3b2	0.0409861	0.606447	0.913157	-0.131969	0.327202	0.651767	-0.595699	8.26e-07	5.96e-06	-0.203772	0.0776404	0.177988	removes toxic aldehydes generated by alcohol metabolism and lipid peroxidation
			✔			Dgkg	-0.513155	3.66e-09	5.34e-08	-0.848892	4.37e-14	9.65e-13	-0.958075	4.5e-12	5.68e-11	-0.765568	1.39e-16	2.35e-15	generate phosphatidic acid by catalyzing the phosphorylation of diacylglycerol, a fundamental lipid second messenger that activates numerous proteins

## Sheet: NOD.H2b comparisons
log2FC > +log2(1.5)
log2FC < -log2(1.5)							NOD.H2b
p-adj <0.05							4M vs 2M			6M vs 2M			6M vs 4M
LEGENDS FOR PATHWAY AFFILIATION OF GENES			upregulated after acute injury ?	WP affiliation	GO affiliation	Genes	Log2 FC	p-val	p-adj	Log2FC	p-val	p-adj	Log2FC	p-val	p-adj
WikiPathways (WP)			Regulators
β-ox	Fatty Acid Beta Oxidation			Chol		Nr1h3	0.898726	0.000827785	0.0115965	1.029	3.86181e-05	0.000442818	0.0525866	0.784716	0.975549	forms heterodimers with RXR and regulates expression of target genes containing retinoid response elements. Plays an important role in the regulation of cholesterol homeostasis, regulating cholesterol uptake through MYLIP-dependent ubiquitination of LDLR, VLDLR and LRP8. Induces LPCAT3-dependent phospholipid remodeling in endoplasmic reticulum (ER) membranes of hepatocytes, driving SREBF1 process…
TCA	TCA Cycle				●●	Insig2	-0.414905	0.000222181	0.00387774	-0.590336	1.20601e-10	4.61677e-09	-0.156183	0.180731	0.899904	same as INSIG1 but constitutively expressed at low levels, not regulated by SREBP
FA-Bs	Fatty Acid Biosynthesis			TCA	●●	Pdk2	-0.313252	0.00421791	0.0427548	-0.487483	4.54686e-05	0.00051124	-0.154772	0.227035	0.945975	inhibits PDHA1 and 2 -> inhibits TCA cycle
Chol	Cholesterol metabolism with Bloch and Kandutsch-Russell pathways			TCA	●●	Pdk1	-0.0907587	0.42159	0.905143	-0.267194	0.0177746	0.077629	-0.159822	0.182131	0.901539	catalyzes the oxidative decarboxylation of pyruvate -> inhibits TCA cycle
			✔		●●	Insig1	-0.52136	1.74155e-07	8.43043e-06	-0.545032	7.88409e-08	1.72877e-06	-0.0195608	0.854515	0.980745	promotes the ER retention of SCAP-SREBP complex and the ubiquitin-mediated degradation of HMGCR (and SOAT2 when lipid levels are low). Degraded when cholesterol levels are low and expression regulated by SREBP
Gene Ontology (GO) - Biological Processes					●●●	Erlin1	-0.0996188	0.39178	0.87886	-0.168721	0.185843	0.468817	-0.0611966	0.638476	0.975549	binds cholesterol and inhibits SREBP by promoting its ER retention
●	regulation of fatty acid metabolic process (GO:0019217)					Rxra	-0.184669	0.0553754	0.288772	-0.590981	7.4526e-09	2.00697e-07	-0.37647	0.000539117	0.0946272	RXRA/PPARA heterodimer is required for PPARA transcriptional activity on fatty acid oxidation genes
●	fatty acid metabolic process (GO:0006633)				●●	Ankrd26	0.177333	0.340614	0.830652	0.450455	0.00742345	0.0384055	0.236083	0.091191	0.741777	regulator of adipogenesis
●	fatty acid beta-oxidation (GO:0006635)				●●	Ppara	-0.0790983	0.563109	0.951335	-0.156125	0.423274	0.774906	-0.0618283	0.713624	0.975549	Ligand-activated transcription factor that regulates lipid metabolism
●	long-chain fatty acid metabolic process (GO:0001676)		✔		●●●	Srebf1	0.187024	0.135222	0.51684	-0.145553	0.249452	0.569153	-0.309877	0.0055561	0.308171	activates transcription of genes involved in cholesterol biosynthesis and lipid homeostasis
●	cellular ketone metabolic process (GO:0042180)			Chol	●●	Mlxipl	-0.0660139	0.716217	0.951335	-0.298205	0.147192	0.398091	-0.180445	0.296316	0.975549	ChREBP - carbohydrate-signaling transcription factor that acts in synergy with Srebp-1c to upregulate genes for FA synthesis, elongases
				Chol	●●●	Agt	-0.477309	0.16831	0.588555	-0.359537	0.325397	0.669088	0.0796513	0.689573	0.975549	angiotensin precursor (promotes lipogenic genes; eg. Srebf1)
					●●●	Irs1	-0.716154	3.86943e-05	0.00089802	-0.754913	5.15653e-06	7.53799e-05	-0.0207412	0.895854	0.993252	adapter protein transmitting signals from the insulin and insulin-like growth factor-1 (IGF-1) receptors to intracellular pathways PI3K / Akt and ERK MAP kinase pathways
			Mitochondrial fatty acid β-oxidation
				β-ox	●	Eci1	0.0106755	0.9311	0.990818	-0.264575	0.0439526	0.15986	-0.248044	0.0500356	0.636359	key mitochondrial enzyme involved in beta-oxidation of unsaturated fatty acids: catalyzes the transformation of 3-cis and 3-trans-enoyl-CoA esters arising during the stepwise degradation of cis-, mono-, and polyunsaturated fatty acids to the 2-trans-enoyl-CoA intermediates
					●●●●	Mlycd	-0.19293	0.0903164	0.401392	-0.519524	1.30723e-05	0.000169819	-0.292203	0.0211396	0.490434	converts malonyl-CoA (generated by the activation of toxic malonate by mitochondrial ACSF3) into acetyl-CoA in the mitochondrial matrix -> promotes β-oxidation by decreasing malonyl-CoA levels (which inhibit CPT1a)
				β-ox	●	Echs1	-0.143999	0.213841	0.673434	-0.325632	0.00181871	0.0119367	-0.164195	0.166143	0.876836	functions in the second step of the mitochondrial fatty acid beta-oxidation pathway: catalyzes the hydration of 2-trans-enoyl-coenzyme A (CoA) intermediates to L-3-hydroxyacyl-CoAs
				β-ox	●	Acadm	-0.0830881	0.519924	0.951335	-0.294349	0.00397273	0.0227945	-0.189315	0.126378	0.811367	catalyzes the first step of β-oxidation for MCFA (mitochondrial)
				FA-Bs		Ech1	0.321077	0.00350512	0.0367487	0.13113	0.263804	0.590076	-0.176296	0.127719	0.814959	functions in the auxiliary step of the fatty acid beta-oxidation pathway (Isomerization of 3-trans,5-cis-dienoyl-CoA to 2-trans,4-trans-dienoyl-CoA) (mitochondrial, peroxisomal?)
				β-ox		Slc25a20	0.117584	0.368095	0.861039	-0.252476	0.0752528	0.241896	-0.330345	0.0124028	0.426198	mediates the transport of acylcarnitines into mitochondrial matrix for their oxidation by the mitochondrial fatty acid-oxidation pathway
				FA-Bs	●	Acaa2	-0.183706	0.104619	0.44222	-0.446113	3.44993e-05	0.000403106	-0.236018	0.0548991	0.654247	catalyzes the last step of the mitochondrial fatty acid beta-oxidation, realeasing fatty acyl-CoA and acetyl-CoA. Also catalyzes the condensation of two acetyl-CoA molecules into acetoacetyl-CoA and could be involved in the production of ketone bodies. Also displays hydrolase activity on various fatty acyl-CoAs.
				β-ox	●●●●	Acadl	-0.205425	0.0397492	0.229256	-0.299687	0.00406771	0.0232671	-0.0860709	0.436877	0.975549	catalyzes the first step of mitochondrial β-oxidation for LCFA
				β-ox	●●●●	Cpt1a	-0.21917	0.0242403	0.162833	-0.465057	1.69524e-06	2.78127e-05	-0.232042	0.0145824	0.444228	converts (long chain) fatty acyl coA into acylcarnitine for mitochondrial import
				FA-Bs		Echdc3	-0.16393	0.272312	0.755177	-0.690621	6.5449e-06	9.30057e-05	-0.450431	0.0020935	0.195354	mitochondrial enzyme predicted to enable enoyl-CoA hydratase activity = presumed to be involved in 2nd step of β-oxidation
			Ketone metabolism
				Chol		Hmgcs2	-0.140204	0.638844	0.951335	0.306532	0.343587	0.691367	0.270139	0.17733	0.895075	mitochondrial HMGCS2 produces HMG-CoA for ketogenesis and stimulates fatty acid oxidation
					●	Fdxr	0.171981	0.425767	0.906897	0.368636	0.0793258	0.252024	0.162494	0.294041	0.975549	Serves as the first electron transfer protein in all the mitochondrial P450 systems including cholesterol side chain cleavage in all steroidogenic tissues, steroid 11-beta hydroxylation in the adrenal cortex, 25-OH-vitamin D3-24 hydroxylation in the kidney, and sterol C-27 hydroxylation in the liver
					●	Coq9	-0.167925	0.091919	0.406458	-0.494713	7.01368e-06	9.86226e-05	-0.301133	0.00745708	0.351799	mitochondrial lipid-binding protein involved in the biosynthesis of coenzyme Q, also named ubiquinone (ketone, an essential lipid-soluble electron transporter and cofactor for uridine biosynthesis, fatty acid oxidation, and mitochondrial uncoupling proteins, and it is thought to regulate the permeability transition pore)
					●	Cbr3	0.888595	8.8797e-05	0.00181904	0.425627	0.0780272	0.248871	-0.396247	0.017502	0.465856	converts carbonyl compounds to their corresponding alcohols. Has low NADPH-dependent oxidoreductase activity. Acts on several orthoquinones, acts as well on non-quinone compounds
					●	Gpd1	-0.277526	0.0734504	0.349387	-1.0385	1.78076e-08	4.46551e-07	-0.602009	0.000368337	0.0786333	important for the carbohydrate and lipid metabolism by catalyzing the reversible conversion of dihydroxyacetone phosphate (DHAP, primary alpha-hydroxy ketone) and reduced nicotine adenine dinucleotide (NADH) to glycerol-3-phosphate (G3P, starting substrate for glycerolipid synthesis and also participates in the electron shuttle to transfer cytosolic reducing equivalents to mitochondrial electron …
					●	Oxct1	-0.0638416	0.541907	0.951335	-0.202757	0.0790448	0.25132	-0.128202	0.254456	0.969199	Key mitochondrial enzyme for ketone body catabolism. Catalyzes the first, rate-limiting step of ketone body utilization in extrahepatic tissues, by transferring coenzyme A (CoA) from a donor thiolester species (succinyl-CoA) to an acceptor carboxylate (acetoacetate), and produces acetoacetyl-CoA.
					●	Akr1c14	-0.399154	0.25295	0.732441	-0.392898	0.305502	0.64411	0.0167295	0.932726	0.998873	catalyzes the NADH and NADPH-dependent reduction of ketosteroids to hydroxysteroids (cytosolic)
			Acetyl-CoA synthesis
				TCA		Pdp1	0.344062	0.0746018	0.352975	0.562666	0.00573287	0.0311785	0.175385	0.278891	0.975549	subunit of pyruvate dehydrogenase phoshatase, which reactivates the pyruvate dehydrogenase complex (that catalyzes the overall conversion of pyruvate to acetyl-CoA and CO2)
				TCA		Pdp2	-0.064437	0.583943	0.951335	-0.389868	0.000337017	0.0028323	-0.301345	0.00602229	0.319581	subunit of pyruvate dehydrogenase phoshatase, which reactivates the pyruvate dehydrogenase complex (that catalyzes the overall conversion of pyruvate to acetyl-CoA and CO2)
				TCA	●	Acly	-0.216929	0.0390696	0.226727	-0.30451	0.00791977	0.0404345	-0.0801816	0.475378	0.975549	converts citrate into acetyl-CoA (cytosol)
				TCA		Pdhb	-0.220857	0.0244682	0.16395	-0.328268	0.00122608	0.00853486	-0.099247	0.349368	0.975549	mitochondrial component of the pyruvate dehydrogenase complex, which catalyzes the overall conversion of pyruvate to acetyl-CoA and CO2, and thereby links the glycolytic pathway to the TCA cycle.
				TCA		Pdhx	-0.0789576	0.681206	0.951335	-0.230629	0.440257	0.792376	-0.120639	0.502967	0.975549	mitochondrial component of the pyruvate dehydrogenase complex, which catalyzes the overall conversion of pyruvate to acetyl-CoA and CO2, and thereby links the glycolytic pathway to the TCA cycle.
			✔	FA-Bs, β-ox	●	Acss2	-0.221262	0.101864	0.43553	-0.370114	0.0104089	0.0502157	-0.129149	0.353723	0.975549	converts acetate into acetyl-CoA (cytosol) and also activates other short-chain FA into fatty acyl-CoA
			TCA cycle
				TCA		Idh2	-0.250181	0.00935188	0.0794382	-0.476424	3.62871e-06	5.53496e-05	-0.20913	0.0547582	0.6541	catalyze the oxidative decarboxylation of isocitrate to 2-oxoglutarate
				FA-Bs, TCA		Pcx	-0.166977	0.0707068	0.340136	-0.330605	0.00313301	0.0187682	-0.149345	0.206304	0.927702	PC - catalyzes the carboxylation of pyruvate to oxaloacetate -> sustains the TCA cycle but also catalyzes in a tissue specific manner, the initial reactions of glucose (liver, kidney) and lipid (adipose tissue, liver, brain) synthesis from pyruvate by replenishing oxaloacetate withdrawn from the Krebs cycle
				TCA		Suclg2	0.0551766	0.64073	0.951335	0.0861707	0.498865	0.841477	0.0280939	0.817042	0.975549	GTP-specific beta subunit of succinyl-CoA synthetase. Succinyl-CoA synthetase catalyzes the reversible reaction involving the formation of succinyl-CoA and succinate
			Cholesterol metabolism
				Chol		Hsd17b7	0.461559	0.10632	0.446324	0.797573	0.00234862	0.0148436	0.201559	0.299467	0.975549	17-beta-hydroxysteroid dehydrogenase (EC 1.1.1.62) in the biosynthesis of sex steroids (oxidizes or reduces estrogens and androgens) and as a 3-ketosteroid reductase (EC 1.1.1.270) in the biosynthesis of cholesterol (lanosterol pathway)
				Chol		Soat2	1.01653	0.0184376	0.133284	1.32767	0.00693562	0.0364179	0.0245934	0.89836	0.993792	produces intracellular cholesterol esters from long-chain fatty acyl-CoA and cholesterol (ER)
				Chol		Fdft1	-0.277439	0.116748	0.471475	-0.502275	0.00842371	0.0424638	-0.1813	0.264253	0.975549	enzyme of the mevalonate pathway for sterol biosynthesis
				Chol		Pmvk	-0.861112	1.12551e-06	4.34448e-05	-1.05467	9.29721e-14	6.0177e-12	-0.143743	0.338636	0.975549	enzyme of the mevalonate pathway for sterol biosynthesis
			✔	Chol		Sqle	0.0153924	0.951504	0.997701	0.13196	0.591174	0.911156	0.084332	0.648738	0.975549	rate limiting enzyme in the mevalonate pathway
				Chol		Soat1	-0.13501	0.113653	0.46441	-0.165574	0.082026	0.258488	-0.0281835	0.788059	0.975549	located in the endoplasmic reticulum, and catalyzes the formation of fatty acid-cholesterol esters
				Chol		Lbr	0.63901	7.10381e-06	0.000214173	0.883582	3.35486e-11	1.42064e-09	0.20311	0.160007	0.868041	Lamin B receptor - Catalyzes the reduction of the C14-unsaturated bond of lanosterol, as part of the metabolic pathway leading to cholesterol biosynthesis
				Chol	●	Hmgcr	0.300631	0.0254268	0.168168	0.317491	0.0324013	0.125108	0.0126949	0.929604	0.998873	rate-limiting enzyme for the mevalonate pathway, regulated via a negative feedback mechanism mediated by sterols and non-sterol metabolites derived from mevalonate
			✔			Cyp51	-0.00826786	0.952717	0.997701	-0.162339	0.233864	0.546255	-0.139129	0.268237	0.975549	Catalyzes C14-demethylation of lanosterol for cholestrol biosynthesis (ER)
			✔	Chol		Fdps	-0.444711	0.0196387	0.139164	-0.504794	0.0103	0.0497715	-0.0423735	0.795566	0.975549	enzyme of the mevalonate pathway for sterol biosynthesis
				Chol		Sc5d	-0.192292	0.100322	0.431961	-0.292007	0.00794089	0.040509	-0.0886287	0.465792	0.975549	converts lathosterol into 7-dehydrocholesterol in the lanosterol pathway for cholesterol biosynthyesis
				Chol		Hmgcs1	-0.427268	3.53178e-07	1.56977e-05	-0.448156	0.000260375	0.00226428	-0.0200247	0.872135	0.986521	converts acetoacetyl-CoA into HMG-CoA for the mevalonate pathway for cholesterol synthesis (cytosol, regulated by SREBP2)
			✔		●	Acat2	-0.0476939	0.766442	0.951335	0.0470662	0.762491	0.924401	0.0849735	0.528364	0.975549	cytosolic acetoacetyl-CoA thiolase: converts acetyl-CoA into acetoacetyl-CoA for the first step of the mevalonate pathway
				Chol		Cyp27a1	-0.649252	1.32789e-07	6.64738e-06	-0.988488	5.10968e-19	7.46595e-17	-0.296243	0.0220837	0.497203	converts cholesterol into 27-hydroxycholesterol (circulating metabolite, substrate for bile acid) (mitochondrial)
				Chol	●	Cyp46a1	-0.212505	0.627999	0.951335	-0.381306	0.485467	0.829438	-0.0333571	0.82101	0.975549	converts cholesterol into the secreted form 24S-hydroxycholesterol, thereby promoting its diffusion out of the cell (ER)
			Fatty acid activation, synthesis and elongation
				Chol		Elovl5	0.484849	0.000935632	0.0127719	1.02038	1.21446e-13	7.64281e-12	0.461062	0.000997306	0.131529	LCFA elongation into VLCFA - also elongates C18 PUFAs, which is essential for the generation of cellular arachidonic acid and DHA using dietary linoleic (18:2, n-6) and α-linolenic acid (ER)
					●●	Elovl6	-0.0297452	0.879764	0.970002	0.344091	0.0676683	0.223104	0.310861	0.0504226	0.637788	elongates long chain (C12–C16) saturated and monounsaturated fatty acids (ER)
					●●	Acot7	0.226836	0.202957	0.653541	-0.00213803	0.990917	0.998508	-0.199444	0.182084	0.901539	hydrolyzes acyl-CoA into free FA and CoA. The metabolism of arachidonoyl-CoA by ACOT7 gives rise to arachidonic acid and CoA. Arachidonic acid serves as a precursor for a number of compounds associated with inflammation, including prostaglandins, leukotrienes and thromboxanes (cytosol)
					●	Hacd4	-0.0962129	0.684529	0.951335	-0.0826945	0.693252	0.924401	0.0125629	0.94672	0.998873	converts LCFA into VLCFA (ER)
			✔		●	Acsm1	-0.646202	2.25403e-06	7.84364e-05	-0.580197	6.48388e-05	0.000689131	0.0632166	0.635162	0.975549	activates MCFA into acyl-CoA (mitochondrial)
			✔			Acsl4	-0.239433	0.101012	0.434022	0.00834945	0.955148	0.998508	0.207917	0.180467	0.899124	Catalyzes the conversion of long-chain fatty acids to their active form acyl-CoA. Preferentially activates arachidonate and eicosapentaenoate as substrates -> preference for generating several long-chain polyunsaturated fatty acyl-CoAs (mitochondrial, ER?, Golgi?)
				FA-Bs	●	Fasn	0.19435	0.293364	0.779726	-0.455545	0.00204056	0.0131673	-0.524061	0.00149806	0.162636	FA synthase: synthesis of palmitate from acetyl-CoA (cytosol, mitochondria?, Golgi?)
			✔		●	Scd2	-0.273361	0.0798467	0.369041	-0.386964	0.0121195	0.0568962	-0.0990384	0.441982	0.975549	synthesizes monounstaurated FA (ER)
					●●	Cbr4	-0.233263	0.14245	0.532126	-0.557252	8.65535e-05	0.00088426	-0.276714	0.0525088	0.647424	component of mitochondrial FA synthase complex - homotetramer has NADPH-dependent quinone reductase activity (in vitro), hence could play a role in protection against cytotoxicity of exogenous quinones
				FA-Bs	●	Pecr	-0.298021	0.00616553	0.0576925	-0.55558	5.81838e-07	1.06997e-05	-0.235999	0.0370232	0.584419	Participates in chain elongation of fatty acids in peroxisome (Catalyzes the reduction of trans-2-enoyl-CoAs of varying chain lengths from 6:1 to 16:1)
				FA-Bs	●	Scd1	0.596371	9.56451e-11	1.16421e-08	0.425086	2.63594e-05	0.00031755	-0.160095	0.147123	0.846218	synthesizes monounstaurated FA: catalyzes the Δ9-cis desaturation of saturated FA for triglyeride synthesis (ER)
					●	Dgat2	-0.302132	0.00478294	0.0470042	-0.453746	0.0017531	0.0115601	-0.133849	0.331474	0.975549	catalyzes the final reaction of triglyceride synthesis: DAG + Fatty acyl-CoA (ER)
					●	Hacd2	0.24545	0.0639142	0.318919	0.119746	0.304478	0.643008	-0.113626	0.393804	0.975549	converts LCFA into VLCFA (ER)
					●●●	Mid1ip1	-0.44515	0.000434333	0.00682075	-0.917924	1.54256e-12	8.20335e-11	-0.42227	0.000884265	0.126379	activates ACACA activity (first step of FA synthesis in the cytosol)
				FA-Bs, β-ox	●	Acsl1	-0.0494663	0.65691	0.951335	-0.123273	0.155957	0.415176	-0.0672373	0.555374	0.975549	converts of LCFA to their active form acyl-CoAs for both synthesis of cellular lipids, and degradation via beta-oxidation
					●	Scd3	-0.526212	0.114153	0.465548	-0.699102	0.0532163	0.185533	-0.0798501	0.690989	0.975549	synthesizes monounstaurated FA - Has a strong preference for saturated FA with chain lengths of 14 or 16 carbon atoms (C14:0 and C16:0) - required for phospholipids, triglycerides and cholesterol ester synthesis (ER)
					●●	Mgll	-0.637524	2.00988e-08	1.28174e-06	-0.773642	2.00054e-11	8.78659e-10	-0.11907	0.338229	0.975549	converts monoacylglycerol into FA and glycerol
				Chol	●	Acot1	-0.610383	0.0440212	0.245203	-0.599397	0.0883047	0.273833	0.0146577	0.941575	0.998873	converts (preferentially long chain) acyl-CoA into free FA and CoA (cytosol)
					●●	Slc27a2	0.08767	0.303422	0.790508	-0.292101	0.0190351	0.0820655	-0.340031	0.00806573	0.363742	Acyl CoA synthetase that activates long-chain and very long-chain fatty acids (VLCFAs) by catalyzing the formation of fatty acyl-CoA
				FA-Bs	●●●●	Acacb	-1.00732	1.24041e-08	8.50173e-07	-1.78674	1.1014e-34	1.0836e-31	-0.621953	7.3633e-05	0.0276581	first step of fatty acid biosynthesis in mitochondria: transforms acetyl-CoA into malonyl-CoA (which inhibits CPT1) -> regulates β-oxidation
					●	Olah	0.119319	0.726241	0.951335	0.902866	0.10153	0.304014	0.16449	0.195562	0.917345	Contributes to the release of free fatty acids from fatty acid synthase (FASN)
					●●	Acsbg1	0.66482	0.044146	0.245688	-0.284224	0.405585	0.757936	-0.498008	0.0127031	0.427955	activates LCFA and VLCFA by conversion into acyl-CoA
			Eicosanoid metabolism
				Chol		Fads2	0.935284	0.000146549	0.00275605	1.29461	3.51633e-09	1.01749e-07	0.242575	0.165037	0.874678	converts PUFA into HUFA (-> eicosanoid synthesis)
				Chol		Fads1	0.511134	0.00192512	0.0228544	0.475177	0.00479433	0.0268255	-0.037282	0.79774	0.975549	converts PUFA into HUFA (-> eicosanoid synthesis)
					●●●●	Pla2g4a	0.22607	0.284216	0.768782	0.818711	0.000258512	0.00225073	0.466371	0.00663013	0.331361	converts phospholipids into arachidonic acid for eicosanoid synthesis
					●●	Ptgs1	0.181859	0.382813	0.874286	0.285477	0.184437	0.466385	0.0801101	0.634272	0.975549	catalyzes the conversion of arachidonate to prostaglandin
					●	Ptges	-6.3882e-05	0.999619	0.999875	-0.23052	0.0236189	0.0972534	-0.205283	0.112202	0.785991	Catalyzes the glutathione-dependent oxidoreduction of prostaglandin endoperoxide H2 (PGH2) to prostaglandin E2 (PGE2) in response to inflammatory stimuli
					●	Ephx2	0.131123	0.401898	0.885843	0.186209	0.265705	0.592406	0.0460678	0.757614	0.975549	has lipid phosphatase and FA epoxide hydrolase activities. Hydrolyzes epoxyeicosatrienoic acids (EETs)
					●	Cyp2s1	-0.479339	0.0635934	0.317696	-0.346877	0.148428	0.400408	0.109566	0.563449	0.975549	metabolizes retinoids, arachidonic acid into epoxyeicosatrienoic acids (EET), eicosanoids into their epoxides, and prostaglandins G2 and H2 into their biologically active products
					●	Cyp2e1	-0.909301	0.0379368	0.222442	-1.02183	0.044729	0.162025	0.0680475	0.686859	0.975549	hydroxylates FA and PUFA: carries out the metabolism of endogenous fatty acids such as the ω-1 hydroxylation of FA such as arachidonic acid (=loss of activity for eicosanoids)
					●	Ptgds	0.395497	0.339902	0.829881	0.774981	0.113874	0.330254	0.146375	0.436176	0.975549	converts of prostaglandin H2 (PGH2) to prostaglandin D2 (PGD2, neuromodulator)
					●	Cyp2b19	-1.27333	2.52751e-08	1.56094e-06	-1.51885	1.04611e-10	4.08178e-09	-0.173089	0.294034	0.975549	forms epoxyeicosatrienoic acids (EETs, anti-inflammatory) from arachidonic acid
			Lipid transport
			✔			Apobec1	0.832695	3.97647e-10	3.96768e-08	0.983156	2.93684e-08	7.04723e-07	0.126446	0.425999	0.975549	Catalytic component of the apolipoprotein B mRNA editing enzyme complex which is responsible for the postranscriptional editing of a CAA codon for Gln to a UAA codon for stop in the APOB mRNA. May also participate in DNA demethylation.
			✔	Chol		Abcg1	0.864575	2.84661e-10	2.96118e-08	1.15599	1.32461e-15	1.14988e-13	0.251067	0.0652322	0.684335	cholesterol and phosopholipid transport (lipid efflux - Could also be involved in intracellular lipid transport processes)
			✔			Apoe	0.688537	2.14291e-13	4.91112e-11	0.931135	2.95884e-15	2.41912e-13	0.223098	0.0527171	0.648561	apolipoprotein: protein associating with lipid particles, that mainly functions in lipoprotein-mediated lipid transport between organs via the plasma and interstitial fluids
			✔			Pltp	0.15209	0.110612	0.457148	0.287409	0.0163144	0.0725288	0.123332	0.301834	0.975549	Mediates the transfer of phospholipids and free cholesterol from triglyceride-rich lipoproteins (low density lipoproteins or LDL and very low density lipoproteins or VLDL) into high-density lipoproteins (HDL) as well as the exchange of phospholipids between triglyceride-rich lipoproteins themselves
			✔			Ldlr	0.0969042	0.499211	0.948346	-0.215714	0.210058	0.509313	-0.263857	0.0880764	0.73529	This receptor binds to particles called low-density lipoproteins (LDLs - primary carriers of cholesterol in the blood). Once internalized, LDL is broken down to release cholesterol.
					●●●●●	Abcd1	0.522022	8.8343e-05	0.00181354	0.62384	1.49829e-05	0.000191437	0.0849003	0.554858	0.975549	VLCFA transport
			✔			Lrp1	-0.0376716	0.656652	0.951335	0.0307959	0.763589	0.924401	0.0638491	0.549074	0.975549	low-density lipoprotein receptor family of proteins (endocytic receptor)
					●●	Abcd3	-0.598544	2.79713e-10	2.92006e-08	-0.826339	7.04668e-11	2.82585e-09	-0.205451	0.106061	0.770815	LCFA transport
			Lipid hydrolysis
			✔			Lipa	0.295593	0.0414002	0.235227	0.582595	3.62601e-05	0.000420352	0.247948	0.0743383	0.704578	Catalyzes the deacylation of triacylglyceryl and cholesteryl ester core lipids of endocytosed low density lipoproteins to generate free fatty acids and cholesterol (lysosome)
			✔			Gm8978	-1.50917	1.34068e-24	1.26867e-21	-1.34508	1.11287e-19	1.77548e-17	0.149082	0.346597	0.975549	predicted lipase
				β-ox	●	Lpl	-0.411366	0.000574451	0.00857147	-0.590455	4.04941e-05	0.000461995	-0.158569	0.233733	0.951735	hydrolyzes TG from VLDL
					●	Abhd3	-0.103886	0.453849	0.924485	-0.489277	0.00334226	0.0198285	-0.326025	0.0318915	0.558317	α/β hydrolase (hydrolyzes phosopholipids)
					●	Abhd1	-0.084011	0.655614	0.951335	-0.11339	0.565608	0.899215	-0.0227967	0.890419	0.991828	α/β hydrolase (hydrolyzes phosopholipids)
					●	Lipg	-0.424458	0.00695309	0.0634228	-1.039	2.52728e-16	2.51154e-14	-0.506634	0.000910696	0.127465	hydrolyze PL, TG into Fatty acyl
			Other lipid-related genes
			✔			Ptafr	0.690078	2.13381e-05	0.000549081	0.978852	1.46062e-08	3.7164e-07	0.234361	0.134082	0.824784	Receptor for platelet activating factor, a chemotactic phospholipid mediator that possesses potent inflammatory, smooth-muscle contractile and hypotensive activity
					●●●	Lpgat1	0.254929	0.0471124	0.258037	0.664688	1.5719e-08	3.97213e-07	0.362823	0.0051707	0.293376	synthesizes phosphatidylglycerol used for cardiolipin synthesis
					●●	Sphk1	-0.0682801	0.80466	0.951335	0.130089	0.640759	0.911156	0.137995	0.474713	0.975549	converts sphingosine into sphingosine-1-phosphate, lipid mediator involved in inflammation
					●●●	Anxa1	-0.0608073	0.568138	0.951335	0.437182	9.2098e-05	0.000933152	0.460165	4.31443e-05	0.0184128	phospholipd binding protein (anti-inflammatory)
			✔			Aldh3b2	-0.0788755	0.571926	0.951335	-0.620824	4.62018e-07	8.72455e-06	-0.471367	0.000695678	0.108008	removes toxic aldehydes generated by alcohol metabolism and lipid peroxidation
			✔			Dgkg	-0.201685	0.10433	0.44157	-0.436795	0.00173111	0.0114329	-0.205366	0.136458	0.829387	generate phosphatidic acid by catalyzing the phosphorylation of diacylglycerol, a fundamental lipid second messenger that activates numerous proteins
